# Supplementary material for: Both genome instability and replicative senescence stem from the shortest telomere in telomerase-negative cells
Source: Nat Commun. 2026 Mar 15;17:4271. doi: 10.1038/s41467-026-70352-z (PMC13168691; doi:10.1038/s41467-026-70352-z)
Supplement: Supplementary file 4 — Source Data [file 41467_2026_70352_MOESM4_ESM.xlsx]

## Sheet: Fig1&SFig1_SB
Figure 1e and Figure 1f																													STATISTICS
			raw data Image J			normalized on ctl		normalized to t=0					Histogram							Histogram
	repeat	time	ctl	uncut	cut	uncut	cut	uncut	cut	uncut+cut	degraded				UNCUT	CUT	SD UNCUT	SD CUT				DEGRADED	SD DEGRADED							linear regression										linear regression									linear regression
Fc20	repeat#1	0h	10541.1	9714.97		0.921631	0	1	0	1	0		Fc20	0h	1	0	0	0		Fc20	0h	0	0							uncut										cut									degraded
	repeat#1	3h	13748.4	6269.94	1151.6	0.456048	0.0837622	0.494827	0.0908847	0.585712	0.414288			3h	0.518424	0.0908523	0.292323	0.0316318			3h	0.390723	0.323884							FC20	FC30	FC40	FC50	FC70						FC20	FC30	FC40	FC50	FC70					FC20
	repeat#1	6h	11384.9	1737.83	289.92	0.152644	0.0254653	0.165624	0.0276307	0.193254	0.806746			6h	0.215524	0.0426747	0.174861	0.0287525			6h	0.741802	0.203015						repeat#1	-0.1008	-0.110214	-0.0930004	-0.0990658	-0.104431					repeat#1	0.00347967	0.027237	0.0267592	0.0590146	0.14534				repeat#1	0.112442
	repeat#1	9h	10524.5	986.811		0.0937631	0	0.101736	0	0.101736	0.898264			9h	0.100044	0	0.0511742	0			9h	0.899956	0.0511742						repeat#2	-0.0986956	-0.0964081	-0.0912551	-0.106354	-0.112974					repeat#2	0.00652676	0.0254881	0.0486544	0.0686414	0.111841				repeat#2	0.086504
	repeat#2	0h	9756.59	6360.89		0.651959	0	1	0	1	0		Fc30	0h	1	0	0	0		Fc30	0h	0	0						repeat#3	-0.100781	-0.101266	-0.109786	-0.102327	-0.105409					repeat#3	0.00257941	0.0337264	0.0439272	0.0836609	0.103766				repeat#3	0.127782
	repeat#2	3h	12101.5	6483.99	966.234	0.5358	0.079844	0.821831	0.122468	0.944299	0.0557008			3h	0.57461	0.242999	0.127471	0.0307607			3h	0.182392	0.149679
	repeat#2	6h	12179.5	3254.9	602.113	0.267245	0.0494367	0.409911	0.075828	0.485739	0.514261			6h	0.191163	0.169326	0.0384257	0.0138275			6h	0.63951	0.0333856						One-way ANOVA										One-way ANOVA									One-way ANOVA
	repeat#2	9h	10226.2	1002.4		0.0980227	0	0.150351	0	0.150351	0.849649			9h	0.10152	0.209557	0.0447538	0.0671764			9h	0.688923	0.101389
	repeat#3	0h	12332.8	12563.5		1.01871	0	1	0	1	0		Fc40	0h	1	0	0	0		Fc40	0h	0	0						detailed report										detailed report									detailed report
	repeat#3	3h	2454.26	596.577	148.021	0.243079	0.060312	0.238615	0.0592044	0.297819	0.702181			3h	0.839214	0.150222	0.131495	0.0566022			3h	0.0105639	0.130503						groups	sample number	sum	mean	variation						groups	sample number	sum	mean	variation					groups	sample number
	repeat#3	6h	11592.1	838.87	290.092	0.0723656	0.025025	0.0710367	0.0245654	0.0956021	0.904398			6h	0.368541	0.27992	0.128545	0.0934055			6h	0.351539	0.170135						FC20	3	-0.300277	-0.100092	1.46322e-06						FC20	3	0.0125858	0.00419528	4.27946e-06					FC20	3
	repeat#3	9h	7728.57	378.263		0.0489435	0	0.0480447	0	0.0480447	0.951955			9h	0.176751	0.320236	0.0880516	0.0905002			9h	0.503013	0.137509						FC30	3	-0.307889	-0.10263	4.9047e-05						FC30	3	0.0864516	0.0288172	1.88401e-05					FC30	3
													Fc50	0h	1	0	0	0		Fc50	0h	0	0						FC40	3	-0.294042	-0.098014	0.000104705						FC40	3	0.119341	0.0397802	0.000132748					FC40	3
														3h	0.427154	0.374115	0.0867125	0.0999782			3h	0.198731	0.0701912						FC50	3	-0.307747	-0.102582	1.33272e-05						FC50	3	0.211317	0.070439	0.000154283					FC50	3
Fc30	repeat#1	0h	11060.2	6072.8		0.549067	0	1	0	1	0			6h	0.115718	0.513297	0.0543544	0.132883			6h	0.370986	0.0798785						FC70	3	-0.322814	-0.107605	2.18645e-05						FC70	3	0.360947	0.120316	0.000485968					FC70	3
	repeat#1	3h	11488.3	3971.73	1743.79	0.345718	0.151788	0.629647	0.276447	0.906094	0.0939064			9h	0.0779888	0.519243	0.0142495	0.0564112			9h	0.402768	0.0472388
	repeat#1	6h	10467.3	995.669	1064.13	0.0951214	0.101662	0.173242	0.185155	0.358397	0.641603		Fc70	0h	1.00678	0.0163886	0.0073853	0.0195197		Fc70	0h	0	0
	repeat#1	9h	10030.8	275.335	912.79	0.0274489	0.0909984	0.0499919	0.165733	0.215725	0.784275			3h	0.565251	0.470797	0.1054	0.100313			3h	-0.0128809	0.186915						Variance Analysis										Variance Analysis									Variance Analysis
	repeat#2	0h	10304.2	9884.62		0.959279	0	1	0	1	0			6h	0.217365	0.81944	0.155279	0.0477735			6h	-0.0136376	0.221675						variation source	sum of the squares	degrees of freedom	mean of the squares	F	probaility	critical value for F				variation source	sum of the squares	degrees of freedom	mean of the squares	F	probaility	critical value for F			variation source	sum of the squares
	repeat#2	3h	11785.7	4848.66	2345.38	0.411402	0.199002	0.428866	0.215924	0.64479	0.35521			9h	0.0466939	0.981194	0.0434623	0.311264			9h	-0.00471975	0.291123						between groups	0.000154517	4	3.86292e-05	1.01439	0.44505	3.47805				between groups	0.0239297	4	0.00598242	37.5725	5.3757e-06	3.47805			between groups	0.0205489
	repeat#2	6h	11426.6	1808.31	1718.96	0.158254	0.150436	0.164972	0.163227	0.3282	0.6718																		within groups	0.000380813	10	3.80813e-05							within groups	0.00159224	10	0.000159224						within groups	0.00381485
	repeat#2	9h	11769.2	1398.65	1909.5	0.118839	0.162245	0.123884	0.176041	0.299925	0.700075
	repeat#3	0h	14499.8	9012.17	0	0.621537	0	1	0	1	0																		Total	0.00053533	14								Total	0.0255219	14							Total	0.0243638
	repeat#3	3h	15883.1	6567.97	2335.96	0.413518	0.147072	0.665316	0.236626	0.901942	0.0980585
	repeat#3	6h	12656.1	1850.74	1255.43	0.146233	0.0991951	0.235276	0.159596	0.394872	0.605128
	repeat#3	9h	11519.3	935.648	2054.08	0.0812246	0.178317	0.130683	0.286897	0.41758	0.58242																		t.test	FC20	FC30	FC40	FC50	FC70					t. tests	FC20	FC30	FC40	FC50	FC70				t. tests	FC20
																													0h										FC20		0.000892571	0.00623198	0.000804715	0.000814341				FC20
																													3h	0.046237	0.00444999	0.101585	0.00033288	0.00193352					FC30			0.197872	0.00540208	0.00213031				FC30
Fc40	repeat#1	0h	12811.4	7887.02		0.615626	0	1	0	1	0																		6h	0.00147867	3.37891e-06	0.00104658	9.43725e-06	0.000921661					FC40				0.0350373	0.00496664				FC40
	repeat#1	3h	13180.1	6131.7	856.062	0.465223	0.064951	0.755691	0.105504	0.861195	0.138805																		9h	6.9201e-06	4.08136e-06	8.50695e-05	3.80125e-08	2.94993e-06					FC50					0.0269243				FC50
	repeat#1	6h	12480	2909.05	1342.43	0.233097	0.107567	0.378635	0.174727	0.553362	0.446638
	repeat#1	9h	9374.17	1129.28	1286.79	0.120467	0.13727	0.195682	0.222976	0.418657	0.581343
	repeat#2	0h	8526.76	4822.68		0.565594	0	1	0	1	0
	repeat#2	3h	10716.2	6005.17	795.82	0.560383	0.0742634	0.990788	0.131302	1.12209	-0.12209
	repeat#2	6h	12161.3	3382.37	2429.03	0.278126	0.199735	0.491741	0.353142	0.844883	0.155117
	repeat#2	9h	10227.2	1468.08	2325.15	0.143547	0.227349	0.253798	0.401966	0.655764	0.344236
	repeat#3	0h	12566.2	11819.3		0.940562	0	1	0	1	0
	repeat#3	3h	10291.5	7464.7	2070.13	0.725326	0.20115	0.771162	0.213861	0.985023	0.0149766
	repeat#3	6h	12173	2693.45	3570.98	0.221264	0.293353	0.235247	0.311891	0.547139	0.452861
	repeat#3	9h	11732.5	891.355	3705.22	0.075973	0.315808	0.0807741	0.335766	0.41654	0.58346
Fc50	repeat#1	0h	10807.4	5863.82		0.542572	0	1	0	1	0
	repeat#1	3h	9820.17	2172.37	1665.08	0.221215	0.169557	0.407715	0.312506	0.720221	0.279779
	repeat#1	6h	11898.7	1009.45	2552.45	0.0848367	0.214515	0.15636	0.395366	0.551726	0.448274
	repeat#1	9h	11942.4	603.426	2970.64	0.050528	0.248747	0.0931267	0.458458	0.551585	0.448415
	repeat#2	0h	12084.4	8180.72		0.676965	0	1	0	1	0
	repeat#2	3h	9924.05	3506.49	2152.3	0.353332	0.216878	0.521936	0.320368	0.842304	0.157696
	repeat#2	6h	7658.28	709.305	2526.08	0.0926194	0.32985	0.136816	0.487249	0.624064	0.375936
	repeat#2	9h	8810.3	386.698	3157.22	0.0438916	0.358356	0.0648359	0.529358	0.594193	0.405807
	repeat#3	0h	11245.6	10180.4		0.905284	0	1	0	1	0
	repeat#3	3h	8760.23	2790.03	3881.74	0.318489	0.44311	0.351811	0.48947	0.841281	0.158719
	repeat#3	6h	12365	604.213	7357.42	0.0488648	0.59502	0.0539774	0.657275	0.711253	0.288747
	repeat#3	9h	10041	690.87	5180.47	0.068805	0.515932	0.0760038	0.569912	0.645916	0.354084
Fc70	repeat#1	0 hr	8669.38	3612.47	0	0.416693	0	1	0	1	0
	repeat#1	3 hr	8029.84	1766.38	1213.16	0.219976	0.151082	0.52791	0.362573	0.890484	0.109516
	repeat#1	6 hr	6310.84	1038.7	2265.6	0.164589	0.359001	0.39499	0.861548	1.25654	-0.256538
	repeat#1	9 hr	4584.6	0	2559.01	0	0.558176	0	1.33954	1.33954	-0.339538
	repeat#2	0 hr	13116	13579.8	74.607	1.03536	0.00568825	1.00569	0.0111822	1.01687	0
	repeat#2	3 hr	10126.7	7114.49	5818.84	0.702546	0.574603	0.684238	0.560665	1.2449	-0.228032
	repeat#2	6 hr	9614.72	1433.94	8198.33	0.14914	0.852685	0.149734	0.829248	0.978983	0.0378877
	repeat#2	9 hr	8903.84	446.406	7562.74	0.0501363	0.849379	0.0541121	0.826056	0.880168	0.136702
	repeat#3	0 hr	8104.72	5088.12	118.728	0.627798	0.0146492	1.01465	0.0379836	1.05263	0
	repeat#3	3 hr	9713.13	2859.64	2893.48	0.29441	0.297893	0.483605	0.489154	0.97276	0.0798732
	repeat#3	6 hr	8399.43	488.941	3970.01	0.0582112	0.472653	0.107372	0.767523	0.874896	0.177737
	repeat#3	9 hr	9472.13	424.113	4539.26	0.0447748	0.479222	0.0859697	0.777987	0.863957	0.188676
Supplementary Fig 1e
		ImageJ raw data
		repeat#1		repeat#2		repeat#3		normalized on CTL			Values normalized on t=0			HISTOGRAM
FC type	time point	Area Internal 6R	Area CTL	Area Internal 6R	Area CTL	Area Internal 6R	Area CTL	repeat#1	repeat#2	repeat#3	repeat#1	repeat#2	repeat#3	AVERAGE	SD
Fc 20	0h	12165.8	7992.77	1921.53	9971.18	17697.6	14167.2	1.5221	0.192708	1.24919	1	1	1	1	0
	3h	13526.2	9705.23	2562.11	13254.3	14944.6	14739.9	1.39371	0.193304	1.01389	0.915644	1.00309	0.811635	0.910124	0.0958488
	6h	9654.23	7863.53	2626.65	13534.8	11174.2	13169.8	1.22772	0.194066	0.848473	0.806597	1.00705	0.679217	0.830953	0.165266
	9h	6765.41	7421.23	1334.92	12349.1	7497.58	12972.5	0.911628	0.108098	0.577958	0.598927	0.560943	0.462665	0.540845	0.0703188
Fc 30	0h	3133.55	16081.3	21250.1	18117.7	17562.4	16699.1	0.194857	1.17289	1.0517	1	1	1	1	0
	3h	3434.3	17728	20543.5	18468.4	19257.5	18282.6	0.193722	1.11236	1.05332	0.994177	0.948393	1.00154	0.981371	0.0287961
	6h	2727.89	15544.3	17281.5	18813.7	15028.5	15924.9	0.175492	0.918561	0.943707	0.900618	0.783161	0.897318	0.860366	0.0668818
	9h	1862.36	14002	13215.2	18811	9911.87	12598.4	0.133007	0.702524	0.786759	0.682586	0.598968	0.748085	0.676546	0.0747416
Fc 40	0h	17594.6	10414.2	2774.72	14233.7	23955.2	29372.5	1.68948	0.19494	0.815568	1	1	1	1	0
	3h	17143.9	10214.2	3353.43	16931.7	12498.3	21601.3	1.67844	0.198056	0.578589	0.993463	1.01598	0.70943	0.906293	0.170859
	6h	15206.8	10118.4	3790.08	18991.5	17685.6	26634.4	1.50289	0.199567	0.664016	0.88956	1.02374	0.814176	0.909157	0.106145
	9h	11284.5	7571.94	2879.01	16206.4	14412.7	24070.3	1.49031	0.177646	0.598775	0.88211	0.911288	0.734182	0.842527	0.0949567
Fc 50	0h	16893.4	9705.23	3994.08	19006.4	18414.4	22475.8	1.74064	0.210144	0.819301	1	1	1	1	0
	3h	13979.9	8928.65	2720.26	14787.8	13045.6	16552	1.56574	0.183952	0.788159	0.899518	0.875363	0.961989	0.91229	0.044703
	6h	15271.7	10540.6	2554.77	10598.9	22571.6	25946.5	1.44884	0.241041	0.869929	0.832358	1.14703	1.06179	1.01373	0.16275
	9h	15462.5	10988.2	2540.65	11921	15466.4	21082.7	1.40719	0.213124	0.733607	0.80843	1.01418	0.895406	0.906005	0.103283
Fc 70	0h	15471.2	12499.6	18513.5	26795.1	13848.4	17051.9	1.23773	0.690928	0.81213	1	1	1	1	0
	3h	15054.4	11141.2	18110.2	22330.8	17309.9	20514.3	1.35123	0.810997	0.843796	1.0917	1.17378	1.03899	1.10149	0.0679251
	6h	10545.1	8673.82	15786.5	21377.9	15377.9	17476.6	1.21573	0.738449	0.879913	0.982229	1.06878	1.08346	1.04482	0.0547031
	9h	7030.43	6526.23	15729.6	18881.1	17537.6	19750.8	1.07726	0.833089	0.887945	0.870349	1.20575	1.09335	1.05648	0.170715
[truncated: 16 more columns]

## Sheet: Fig1_TeloPCR
Data Source Supplementary Figure 1f.

## Sheet: Fig2&SFig2_SB
Data Source Figure 2b and 2c.
										HISTOGRAM
				ImageJ raw data		normalized on ctl	normalized on t= 0					PD		STABILITY (cut)
	repeat	Hours after Gal	population doublings (PD)	ctl	cut	cut	cut (stability)	slope				median	SD	median	SD
Fc30	repeat#1	0	0	31651.5	6798.82	0.214803	1	-0.457		FC30	0	0	0	1	0
	repeat#1	2	1.25338	28549.5	1104.66	0.0386928	0.180132				2	1.26704	0.0137863	0.180132	0.164528
	repeat#1	4	2.44999	31684.6	45.192	0.00142631	0.00664008				4	2.44999	0.0640407	0.00664008	0.0382954
	repeat#2	0	0	22929.3	4385.66	0.191269	1	-0.3967		FC40	0	0	0	1	0
	repeat#2	2	1.26704	21360	1342.28	0.0628407	0.328546				2	1.29082	0.00925401	0.672588	0.0305017
	repeat#2	4	2.55687	22574	299.648	0.013274	0.0693999				4	2.65878	0.748812	0.29147	0.0861827
	repeat#3	0	0	11710.7	4305.59	0.367664	1	-0.4895		FC50	0	0	0	1	0
	repeat#3	2	1.28096	10009.5	0	0	0				2	1.29474	0.0253381	0.823266	0.0983405
	repeat#3	4	2.44231	9763.36	0	0	0				4	2.71509	0.75809	0.556318	0.12979
Fc40	repeat#1	0	0	25198.3	6829.25	0.27102	1	-0.2658		STATISTICS
	repeat#1	2	1.28688	33959	6190.22	0.182285	0.672588				regression slope	t.test
	repeat#1	4	2.60881	35521.5	2881.64	0.0811238	0.299328				stability/PD	p-value
	repeat#2	0	0	20759.9	8705.68	0.41935	1	-0.2572		FC30#1	-0.457	0.00276023	(FC30vsFC40)
	repeat#2	2	1.30451	21817.7	6539.59	0.299738	0.714769			FC30#2	-0.3967
	repeat#2	4	2.65878	18082.9	2210.23	0.122228	0.29147			FC30#3	-0.4895
	repeat#3	0	0	29115.5	7514.04	0.258077	1	-0.2221		FC40#1	-0.2658	0.00465927	(FC40vsFC50)
	repeat#3	2	1.29082	32921.1	5569.36	0.169173	0.655512			FC40#2	-0.2572
	repeat#3	4	3.93005	21844.5	824.669	0.0377518	0.146281			FC40#3	-0.2221
										FC50#1	-0.1483	0.000526388	(FC50vsFC30)
Fc50	repeat#1	0	0	24540.3	9647.31	0.393121	1	-0.1483		FC50#2	-0.1617
	repeat#1	2	1.30801	31901.1	10324.6	0.323644	0.823266			FC50#3	-0.1738
	repeat#1	4	2.71509	31612.3	7320.36	0.231567	0.589046
	repeat#2	0	0	23113.7	10329.5	0.446901	1	-0.1617
	repeat#2	2	1.25902	29634.6	11456.9	0.386604	0.865078			One-way ANOVA
	repeat#2	4	2.53204	24171.3	6009.44	0.248619	0.556318
	repeat#3	0	0	29000.5	14673.6	0.50598	1	0.1738		detailed report
	repeat#3	2	1.29474	27426.7	9405.18	0.34292	0.677735			groups	sample number	sum	mean	variance
	repeat#3	4	3.92701	28491.9	5041.02	0.176928	0.349674			FC30	3	-1.3432	-0.447733	0.00221736
										FC40	3	-0.7451	-0.248367	0.000535943
										FC50	3	-0.4838	-0.161267	0.000162703
										ANALYSE DE VARIANCE
										Source des variations	sum of the squares	degrees of freedom	Moyenne des carrés	F	probability	critical value for F
										among groups	0.129397	2	0.0646983	66.5618	8.02141e-05	5.14325
										within group	0.00583202	6	0.000972003
										Total	0.135229	8

## Sheet: Fig2_WB
Supplementary Figure 2b and 2c.

## Sheet: Fig3ef_FC50
			t=4+0				t=4+2				t=4+4
		exp#1	exp#2	exp#3		exp#1	exp#2	exp#3		exp#1	exp#2	exp#3			exp#1	exp#2	exp#3
	barcode number	2	6	10		3	7	11		4	8	12		shortening rates	-4.2523	-5.4123	-3.2931
	PD	1.45418	1.38589	1.45242		2.76219	2.57492	2.66239		4.16927	3.83395	4.03163		average shortening rate (bp/PD)	-4.31923
	PD average	1.43083				2.6665				4.01161				SD shortening rate	1.06118
	PD SD	0.0389272				0.0936987				0.168554
	total number of telomeres	2769	4595	1538		2589	8840	2954		4838	6548	7594
	average length per experiment	53.8675	54.1956	54.7302		48.7428	50.6483	50.8101		42.3326	41.0006	46.2391
	average of the average lengths	54.2644				50.067				43.1908
	SD (average length)	0.435447				1.14972				2.72267
	average length of pool	54.1859				50.3385				43.4361
	SD of pool	5.08005				7.03069				11.2772
	individual telomere lengths	51	59	51		51	51	39		26	15	51
		45	48	51		43	51	51		43	29	51
		51	51	35		49	51	58		31	51	41
		51	51	51		51	51	51		41	51	51
		46	51	51		51	51	51		38	51	51
		51	51	53		53	45	51		40	28	22
		54	52	51		48	51	51		40	30	51
		46	51	40		36	45	43		24	51	37
		47	45	51		52	42	38		51	42	41
		51	51	51		51	41	39		28	41	28
		46	48	51		51	51	47		14	51	49
		51	57	51		49	51	51		52	41	51
		51	51	51		34	51	46		51	51	54
		28	51	51		42	51	50		46	50	25
		56	58	51		51	51	51		50	21	39
		51	51	51		51	43	44		51	40	51
		51	51	30		46	51	38		51	51	51
		30	40	30		43	49	54		51	27	51
		51	51	44		43	51	50		49	51	52
		51	51	59		51	41	51		53	16	38
		43	51	51		51	57	51		50	43	46
		51	50	51		32	51	51		51	38	51
		51	58	51		51	21	38		52	41	51
		53	51	51		43	51	51		40	48	44
		51	51	54		39	32	46		49	51	42
		46	51	54		45	43	51		36	42	45
		51	51	51		42	51	51		55	51	51
		51	46	51		48	51	51		43	43	55
		51	51	51		51	51	51		45	38	26
		50	51	51		43	51	51		27	51	44
		45	51	47		51	38	42		51	48	48
		43	51	51		32	51	50		51	51	36
		51	51	51		51	51	45		27	20	44
		51	51	51		40	45	49		40	51	41
		51	51	51		38	54	51		45	54	51
		53	51	51		51	51	44		50	41	51
		51	51	46		51	51	43		34	51	48
		51	51	51		43	40	51		50	40	44
		51	51	45		51	47	51		48	33	51
		51	53	51		42	51	51		45	51	38
		51	53	48		50	45	41		51	51	44
		45	51	42		48	51	35		41	50	44
		54	44	53		51	41	51		51	34	51
		50	51	53		45	51	51		40	51	51
		51	45	51		41	51	50		51	24	56
		51	50	51		51	41	51		40	25	46
		50	50	51		51	28	45		45	43	51
		51	51	51		44	51	51		40	28	52
		51	58	52		29	51	33		48	51	40
		50	51	51		51	51	49		51	40	51
		51	51	51		41	51	42		51	34	36
		51	52	53		43	51	49		48	35	39
		51	51	53		52	34	49		47	51	51
		48	48	51		51	51	51		51	35	54
		51	42	44		44	51	37		51	51	51
		51	51	51		51	47	51		35	35	38
		51	51	51		51	38	50		51	26	51
		57	51	51		51	40	38		40	51	35
		51	43	51		46	51	33		27	51	51
		51	55	52		43	50	51		25	51	40
		51	51	51		51	51	51		13	57	51
		51	51	51		31	40	48		39	19	51
		51	51	48		43	29	51		46	28	40
		51	51	51		51	51	51		51	46	50
		51	51	51		40	30	51		51	24	55
		57	51	49		51	51	51		38	51	33
		51	56	46		51	51	51		50	55	51
		51	45	49		51	50	44		51	50	51
		51	51	51		43	51	52		36	54	51
		51	51	51		40	43	51		51	30	21
		51	51	51		26	51	46		49	40	52
		51	51	51		40	49	46		21	41	31
		51	51	51		42	51	51		46	41	34
		49	58	51		44	51	51		27	51	51
		51	58	51		51	51	49		41	40	43
		51	51	51		50	51	40		21	40	48
		40	51	51		40	51	51		51	34	51
		51	51	48		17	40	51		40	41	36
		51	51	48		51	41	50		38	43	51
		51	51	51		53	44	51		25	29	42
		59	51	51		45	46	45		49	51	41
		45	51	51		27	52	51		40	28	46
		51	51	51		51	43	51		58	20	47
		51	59	51		51	52	51		27	40	28
		51	51	58		51	51	41		51	21	40
		45	51	50		40	39	51		45	21	51
		51	51	58		38	57	37		38	21	51
		51	45	40		51	14	51		16	31	41
		51	34	51		51	50	51		40	51	39
		48	51	58		51	43	47		39	25	24
		51	57	49		45	51	51		43	49	43
		51	51	57		51	51	51		42	46	59
		51	47	57		47	51	44		42	16	46
		51	51	50		41	51	51		51	40	26
		40	51	51		43	40	48		53	40	51
		51	50	40		51	51	50		34	57	25
		51	51	58		43	51	40		40	40	51
		51	51	51		43	51	59		45	53	51
		51	50	51		48	51	45		51	51	51
		51	51	51		51	51	43		40	51	45
		51	47	57		49	47	51		15	34	51
		51	50	51		51	58	51		50	39	51
		51	51	49		30	51	51		40	40	48
		51	51	50		39	39	41		37	51	51
		51	51	49		31	52	51		51	45	37
		51	48	51		51	48	52		47	22	45
		51	48	52		40	38	40		40	43	41
		51	51	53		51	51	51		47	42	28
		57	51	45		51	50	51		51	45	52
		51	51	51		51	43	46		23	25	45
		51	51	51		42	59	40		36	45	45
		51	51	51		31	43	46		36	41	51
		48	43	51		43	51	51		27	29	45
		52	51	58		51	51	51		43	25	43
		44	51	57		43	35	46		43	50	24
		51	51	51		45	51	43		34	47	17
		51	51	51		51	34	43		50	15	44
		51	35	51		51	51	45		51	51	38
		53	51	45		51	51	51		36	21	45
		43	42	45		25	51	46		40	49	51
		51	51	51		42	51	53		20	22	46
		51	51	50		51	12	58		42	51	48
		49	50	58		35	51	51		27	19	31
		51	51	58		51	51	51		51	19	47
		51	51	50		51	51	45		38	34	28
		51	50	51		51	41	51		44	41	51
		47	51	59		51	40	51		51	32	51
		51	51	51		38	43	47		43	37	38
		41	59	51		45	51	40		30	44	52
		51	58	51		51	39	49		41	27	41
		51	43	51		51	51	51		41	41	53
		51	51	50		51	48	51		35	25	40
		51	51	46		40	51	41		38	51	50
		51	51	46		40	51	50		51	40	39
		32	41	51		51	51	53		32	52	40
		51	51	51		52	54	42		43	28	41
		53	51	51		48	51	44		51	51	15
		51	51	51		45	46	51		49	43	51
		51	51	51		51	41	44		45	44	39
		51	51	56		45	51	51		46	43	50
		51	51	41		51	36	51		51	41	45
		40	48	41		38	51	39		11	37	52
		45	48	50		51	51	51		44	34	15
		51	51	51		51	22	44		51	22	43
		51	40	43		29	51	57		51	50	51
		51	51	48		51	51	51		41	17	52
		51	39	52		38	39	39		37	51	38
		58	51	53		51	45	51		38	45	52
		47	51	51		27	51	47		45	34	59
		51	51	51		36	51	49		29	51	43
		51	51	57		51	51	40		49	22	46
		51	51	51		40	40	51		51	51	51
		51	51	51		51	51	51		41	41	39
		51	45	51		51	45	50		51	17	51
		57	49	52		51	51	45		39	51	51
		51	51	52		36	51	51		51	51	41
		51	46	51		45	38	51		14	43	51
		45	51	51		42	51	45		47	49	40
		54	51	51		47	23	51		45	21	44
		44	51	40		51	46	51		38	51	12
		51	51	51		51	40	51		14	51	49
		51	48	51		45	50	51		25	41	47
		51	58	51		48	51	51		34	38	38
		49	51	51		54	42	36		48	43	51
		50	39	51		51	43	51		51	33	42
		51	51	51		51	51	49		32	45	50
		51	51	45		30	51	45		57	53	39
		43	51	51		43	25	51		51	52	45
		40	56	51		41	43	51		40	51	30
		45	50	50		51	51	51		56	40	44
		51	51	51		14	49	51		52	44	51
		43	47	51		40	43	38		41	58	28
		51	51	51		17	40	48		38	26	38
		48	51	50		51	51	47		51	38	50
		51	51	51		51	51	51		22	27	51
		41	51	40		53	42	44		42	45	38
		51	41	51		40	51	51		52	43	44
		58	51	43		51	51	47		25	51	51
		33	51	51		45	35	54		14	39	43
		51	51	47		51	37	36		53	49	44
		51	51	51		41	51	51		43	40	47
		47	51	47		50	45	51		40	37	50
		51	51	49		46	51	51		46	51	51
		51	45	51		51	41	51		43	51	51
		51	45	51		51	51	51		12	40	49
		51	51	51		50	58	50		51	51	44
		51	53	51		38	51	45		54	39	51
		57	51	51		40	51	51		32	42	51
		52	51	51		46	50	43		21	11	42
		48	51	46		45	42	32		52	51	51
		42	54	50		51	46	55		43	32	58
		51	52	51		51	43	51		49	19	45
		50	47	25		41	21	38		56	48	51
		51	51	51		19	51	51		43	38	51
		51	51	51		51	29	47		47	27	54
		51	51	49		50	43	51		57	41	51
		48	51	51		51	40	38		51	43	51
		51	50	45		40	51	51		35	45	40
		57	51	51		51	51	51		36	43	40
		51	21	51		51	51	51		19	28	51
		51	51	51		37	44	41		34	33	36
		51	45	51		51	51	53		13	38	51
		50	51	51		51	43	50		51	45	39
		45	51	51		42	51	45		51	35	51
		47	51	51		51	47	51		49	54	38
		44	51	51		51	51	51		57	41	45
		37	51	51		40	51	49		51	51	47
		51	51	51		51	43	52		45	51	51
		45	51	51		51	51	51		20	41	59
		46	51	41		51	39	45		40	43	59
		51	51	51		43	51	51		25	27	49
		51	51	50		51	40	49		51	27	32
		51	57	50		43	45	49		32	51	51
		40	42	54		44	45	44		30	47	17
		58	51	45		47	51	51		15	44	51
		51	51	51		34	51	34		43	51	51
		51	51	51		51	51	38		25	44	38
		58	46	51		51	45	51		17	42	46
		50	59	46		40	51	51		45	21	38
		51	45	45		51	44	43		38	43	52
		51	51	51		51	51	32		51	41	21
		51	51	51		51	44	51		48	51	51
		51	52	51		45	51	51		39	25	51
		50	51	51		40	51	51		59	41	30
		51	58	51		49	42	45		14	38	39
		48	51	51		41	48	40		51	27	51
		43	53	51		45	51	43		41	45	22
		51	48	51		22	50	51		45	40	25
		51	39	51		38	51	51		45	29	42
		50	51	42		53	45	51		42	51	51
		37	51	51		47	43	51		51	41	51
		51	51	51		47	47	53		25	30	43
		51	47	51		51	45	51		24	30	44
		37	51	51		51	39	51		49	51	32
		51	51	54		45	51	51		51	42	43
		57	58	51		40	51	51		16	22	40
		51	53	51		51	48	51		42	35	48
		51	51	58		51	51	50		50	46	36
		31	40	51		51	51	51		25	48	32
		48	33	51		59	53	40		45	30	34
		51	51	45		51	58	51		25	46	25
		51	51	51		51	49	48		40	51	51
		50	51	51		51	51	51		37	36	51
		35	51	58		51	51	38		27	41	45
		51	48	51		51	51	45		51	40	45
		51	51	51		51	40	51		42	51	51
		51	51	51		51	48	51		38	45	51
		50	49	51		40	52	51		51	51	45
		51	43	51		51	51	51		48	41	31
		51	51	50		48	51	51		27	45	43
		51	51	53		40	51	50		51	45	24
		51	51	51		40	51	49		52	51	48
		47	45	51		51	43	50		25	51	51
		51	51	50		51	51	51		51	43	52
		51	51	51		51	50	45		19	40	49
		51	51	50		51	51	45		38	51	41
		51	46	58		51	50	43		56	17	51
		51	51	38		51	51	50		57	51	15
		51	45	53		45	47	51		16	45	51
		51	51	51		46	51	40		32	59	30
		51	51	50		41	47	52		43	40	51
		51	51	47		51	51	51		21	52	51
		51	51	51		36	41	45		14	45	45
		51	51	51		49	51	40		39	51	40
		51	57	51		43	36	40		51	42	55
		51	51	51		51	51	34		30	26	51
		51	48	58		40	36	51		15	34	51
		51	43	48		41	40	51		41	51	12
		51	51	25		49	51	51		49	51	51
		51	51	51		27	38	51		29	17	48
		51	52	56		27	58	41		50	41	43
		48	51	51		27	51	51		38	39	51
		51	51	51		44	44	51		40	37	51
		51	59	51		41	50	51		50	43	51
		51	51	51		45	51	40		48	51	44
		46	51	51		51	49	51		51	40	45
		48	51	38		45	51	51		43	51	43
		51	50	51		51	45	47		44	43	30
		51	51	51		47	50	51		51	52	18
		50	54	51		46	51	51		40	26	51
		48	51	51		48	49	51		17	50	37
		51	51	51		43	44	51		51	27	51
		51	51	51		51	45	48		10	39	51
		52	51	51		51	48	51		12	48	48
		51	51	39		51	40	51		50	51	42
		51	51	51		51	38	50		51	28	49
		51	51	44		26	40	51		16	29	49
		49	44	51		47	41	49		21	12	51
		50	42	40		51	51	51		41	15	39
		50	51	51		51	51	51		42	38	42
		51	51	51		51	51	51		46	49	44
		51	51	47		52	52	47		48	49	51
		51	51	51		51	40	51		39	58	51
		52	51	51		51	51	44		41	48	17
		49	51	51		51	58	51		48	40	51
		30	26	46		40	51	32		45	51	51
		51	51	44		43	44	51		40	51	21
		43	59	51		38	51	51		17	20	41
		46	44	51		51	51	51		51	51	51
		47	24	51		51	51	45		50	48	37
		51	45	51		35	53	51		14	43	41
		51	51	40		51	51	40		40	19	51
		51	47	52		51	32	41		40	20	51
		51	51	51		45	41	49		40	51	29
		51	51	33		51	51	51		49	45	51
		51	40	44		45	51	51		49	38	51
		51	51	51		44	38	51		51	44	28
		51	45	28		35	41	51		40	51	51
		51	51	58		41	50	51		25	40	54
		49	51	45		40	44	43		40	40	43
		51	51	51		49	44	51		45	49	44
		51	51	51		51	51	52		51	30	37
		43	58	51		40	51	51		53	51	55
		51	51	51		36	45	59		17	51	51
		54	51	51		51	58	51		15	51	51
		59	51	58		40	53	43		50	32	40
		51	51	51		51	51	51		51	17	45
		51	48	48		38	44	38		43	29	11
		48	51	30		51	45	51		19	51	41
		44	46	30		40	51	51		46	53	49
		58	51	51		49	51	48		42	51	54
		48	51	51		41	51	51		28	40	31
		51	51	51		38	51	51		21	24	52
		58	59	46		49	43	51		42	51	40
		51	51	50		49	51	48		10	23	41
		51	49	51		22	51	51		41	41	51
		51	50	42		51	51	51		34	51	32
		52	48	51		47	44	51		33	40	43
		52	57	53		50	51	51		45	51	46
		51	51	48		48	51	27		37	37	30
		51	49	51		51	51	51		51	58	46
		59	51	47		44	51	43		45	51	51
		51	54	54		51	46	17		51	42	43
		49	43	51		51	51	51		46	51	40
		51	50	12		41	51	46		51	54	51
		51	53	51		38	45	51		39	35	51
		51	55	51		40	48	52		44	40	51
		51	45	51		45	50	51		26	40	51
		51	51	51		43	45	51		38	51	51
		59	54	50		49	58	50		51	39	51
		51	51	51		51	46	51		17	38	34
		51	54	39		45	51	40		55	33	51
		51	49	51		51	45	51		17	28	42
		51	51	51		51	43	45		45	53	51
		50	51	46		43	51	51		45	31	51
		47	51	51		28	50	50		38	16	51
		51	51	51		51	46	51		24	27	46
		51	51	51		51	51	51		41	42	51
		51	51	51		51	51	51		21	51	51
		51	51	47		45	40	51		35	28	51
		51	51	51		51	51	51		27	31	51
		51	41	45		50	51	53		49	38	51
		51	49	51		37	55	45		37	38	21
		51	51	52		45	40	49		41	23	51
		51	50	51		48	24	51		17	30	54
		44	44	51		33	49	50		40	25	47
		51	43	39		48	48	38		51	40	51
		51	59	57		51	54	42		51	46	40
		51	49	51		44	49	51		43	51	51
		51	51	47		37	49	53		41	28	45
		51	51	51		51	48	51		43	37	45
		46	49	51		45	51	51		24	27	51
		51	51	50		45	58	43		51	51	51
		50	51	51		45	49	51		19	31	29
		51	51	51		51	44	46		11	51	40
		52	51	51		51	45	38		22	58	50
		57	54	42		25	51	44		30	34	51
		51	52	51		41	51	58		9	51	37
		51	51	50		40	46	41		51	40	48
		51	51	45		52	51	51		29	45	41
		41	51	51		51	40	51		51	16	49
		51	42	51		51	50	50		29	38	52
		51	50	51		38	51	41		49	57	51
		25	51	48		45	51	51		34	22	41
		45	51	51		51	50	47		42	46	51
		51	45	51		51	43	39		51	51	51
		51	51	51		51	51	48		40	38	51
		40	51	51		51	51	51		51	43	51
		48	46	50		42	50	58		34	36	51
		51	58	51		42	51	41		49	51	51
		58	51	51		47	51	41		51	29	48
		51	38	51		47	49	58		45	51	49
		47	38	51		38	51	35		24	44	40
		51	51	51		51	51	51		40	49	51
		50	51	40		51	51	40		50	51	42
		51	51	58		51	51	41		41	35	51
		51	51	51		51	51	50		51	51	51
		46	37	48		51	51	48		19	51	43
		48	51	48		51	51	50		51	47	44
		58	43	45		20	38	51		45	40	51
		51	49	51		44	44	45		45	38	51
		51	21	51		51	47	51		40	40	51
		52	51	51		51	51	51		39	41	48
		51	51	51		44	41	51		49	32	47
		51	51	51		51	51	28		40	36	51
		51	51	51		49	51	18		46	40	39
		51	32	51		51	52	45		56	41	43
		51	51	50		34	51	51		43	34	43
		51	49	52		48	50	51		51	40	51
		48	51	47		41	51	42		34	41	33
		42	51	52		51	51	58		35	41	51
		51	51	51		51	40	59		41	45	43
		51	51	51		44	26	37		23	58	40
		51	51	51		51	51	51		51	40	45
		51	51	51		51	41	51		51	51	51
		51	52	51		41	40	51		27	19	54
		52	51	51		43	51	41		41	44	51
		39	51	51		51	51	40		51	49	51
		51	50	54		40	45	43		38	51	32
		51	51	51		41	51	51		45	51	36
		51	43	51		51	51	51		53	19	47
		58	44	51		51	51	41		52	12	51
		51	55	51		46	51	51		51	27	41
		51	51	51		38	47	41		41	30	41
		45	36	48		51	51	51		42	51	54
		54	51	51		51	51	42		54	41	21
		37	51	51		51	51	30		17	19	40
		51	56	51		36	52	54		21	46	32
		51	46	51		51	50	51		51	35	28
		51	51	51		51	41	49		29	51	23
		43	51	51		51	51	51		43	51	49
		51	52	42		51	52	51		51	51	47
		51	51	45		51	51	51		34	43	35
		59	51	51		51	47	51		51	50	51
		51	51	41		51	51	51		54	27	22
		44	51	39		51	47	33		51	51	41
		39	51	39		51	51	49		41	24	45
		51	51	45		51	50	51		46	51	47
		51	51	51		51	39	51		41	35	15
		51	47	51		47	51	50		16	51	42
		43	51	51		51	51	45		44	19	39
		46	51	57		51	51	51		21	15	51
		51	48	35		54	28	52		51	38	51
		47	53	51		53	51	49		33	43	33
		51	51	51		32	42	52		38	49	50
		51	51	51		42	51	51		43	51	49
		51	51	51		42	38	39		21	46	54
		55	51	51		38	48	51		41	15	46
		51	51	51		51	51	51		35	51	39
		51	14	36		51	51	51		32	26	49
		51	51	51		32	30	51		40	43	40
		51	51	42		51	34	31		49	34	15
		48	46	51		43	51	51		44	18	51
		51	58	57		57	51	45		40	40	35
		51	51	50		41	40	50		51	48	39
		51	47	51		51	42	50		43	38	42
		48	51	50		51	44	50		36	52	51
		51	48	51		45	39	51		55	43	40
		51	52	51		51	45	52		51	40	26
		48	51	51		40	55	50		17	42	51
		44	53	51		51	51	43		50	40	34
		51	49	45		49	51	51		51	51	51
		54	50	51		46	41	47		47	32	51
		45	51	51		41	51	39		51	38	51
		45	51	51		50	51	40		40	52	39
		51	44	51		50	48	51		45	51	44
		39	49	48		45	48	45		25	45	29
		48	51	51		38	51	51		51	38	51
		51	51	54		51	49	51		45	39	25
		48	51	51		51	51	40		43	42	16
		51	51	51		51	51	42		27	51	51
		51	52	51		40	32	51		42	43	51
		51	45	52		22	51	51		50	50	42
		10	51	51		51	51	46		31	21	51
		19	51	51		51	41	51		28	15	46
		40	51	41		41	43	46		51	46	51
		51	52	51		51	45	51		51	51	58
		31	48	51		47	57	51		28	24	51
		51	54	43		49	51	51		28	24	41
		49	41	51		51	51	58		53	24	50
		51	51	47		48	51	43		51	17	44
		47	51	49		45	51	47		48	32	51
		11	51	48		41	59	51		30	51	53
		44	58	58		38	51	51		38	45	51
		51	51	51		37	51	55		49	46	51
		49	51	48		51	27	50		52	43	43
		51	47	51		51	41	51		38	51	39
		51	51	51		52	51	45		46	34	51
		52	42	58		51	41	48		51	51	51
		47	51	51		56	51	51		28	25	48
		51	51	51		46	38	51		44	26	18
		51	51	51		51	50	51		46	30	22
		48	51	51		40	51	41		37	48	58
		51	59	51		40	51	39		27	51	51
		58	57	51		46	40	51		40	50	46
		47	51	51		57	51	44		42	51	48
		57	51	51		51	51	51		10	46	54
		53	51	56		49	51	51		51	48	30
		51	51	51		51	51	51		54	34	18
		51	51	38		51	57	51		32	39	36
		51	48	52		46	51	51		19	51	41
		46	45	48		40	51	45		38	54	32
		51	51	51		44	39	44		51	38	34
		45	45	51		44	49	51		32	17	39
		51	47	51		51	51	47		17	46	52
		51	51	51		51	51	16		40	46	26
		57	51	51		48	47	44		49	41	40
		43	51	51		57	51	51		51	40	51
		51	51	50		51	50	48		45	38	32
		51	51	51		45	46	30		51	51	41
		51	49	51		51	51	48		37	13	45
		51	49	51		51	49	47		51	53	51
		51	51	38		45	51	51		35	46	51
		51	49	48		50	51	45		32	41	41
		45	42	45		39	51	46		31	41	50
		51	50	51		51	46	51		40	51	51
		46	51	51		51	48	53		19	27	38
		51	51	47		30	51	38		50	51	51
		51	52	51		51	51	51		52	29	51
		51	51	51		51	38	31		51	43	40
		51	51	51		47	51	51		19	51	40
		51	56	51		45	51	51		51	38	50
		51	54	51		45	51	45		46	51	51
		41	46	45		44	51	44		13	38	44
		58	51	51		43	51	46		39	51	43
		51	40	41		40	40	46		12	42	42
		57	51	15		51	41	50		51	28	55
		51	51	51		42	51	27		42	39	47
		51	52	51		51	51	51		51	41	43
		52	49	51		51	51	48		35	38	45
		51	52	51		21	50	51		43	51	51
		46	55	51		46	54	38		53	25	46
		51	51	54		51	39	46		51	41	46
		51	51	53		28	51	53		41	32	46
		51	51	51		42	51	58		48	43	51
		45	51	51		51	51	41		45	25	50
		58	51	51		40	48	47		24	43	39
		51	51	45		51	51	51		25	39	41
		51	51	51		40	38	51		51	40	51
		50	45	15		51	56	42		45	43	28
		50	51	51		51	45	38		51	49	40
		51	48	51		51	44	51		50	51	28
		51	45	51		51	48	49		41	32	52
		46	45	51		51	51	51		43	49	52
		51	50	51		44	51	40		27	35	41
		49	51	51		48	40	51		27	47	44
		51	50	51		51	51	50		15	30	51
		51	51	51		45	34	50		51	51	51
		17	49	51		50	51	47		55	21	51
		51	51	51		51	51	38		35	19	45
		36	51	51		51	51	50		43	25	51
		51	50	52		45	39	42		51	45	51
		53	51	51		51	51	51		43	36	35
		51	51	51		51	43	51		51	49	51
		51	51	51		51	41	28		53	38	51
		48	51	51		31	51	51		27	44	48
		51	49	47		51	46	45		51	40	51
		51	51	51		51	47	48		42	45	42
		40	39	27		45	42	58		45	51	51
		51	51	47		51	43	39		50	51	45
		58	51	26		51	51	48		17	51	38
		46	51	27		44	50	50		25	44	49
		51	51	29		51	51	51		58	41	45
		51	51	27		45	51	38		54	25	43
		51	51	59		51	51	51		29	39	39
		51	51	58		51	51	51		27	10	52
		51	51	58		51	40	43		28	40	45
		51	51	58		50	51	51		30	33	47
		51	50	58		45	44	51		15	26	51
		51	38	60		34	49	51		40	39	51
		50	48	59		43	51	51		51	25	51
		51	51	58		51	49	51		49	17	45
		51	51	59		51	51	51		43	41	45
		51	51	58		40	51	45		51	41	39
		51	58	57		51	49	51		28	51	49
		51	54	59		40	58	46		53	23	51
		57	58	60		41	51	51		41	49	44
		51	45	59		51	16	51		51	55	50
		51	46	58		51	54	51		51	49	43
		50	43	58		51	30	51		51	34	51
		51	49	58		34	30	47		34	34	45
		51	51	58		51	47	51		25	40	44
		51	51	57		37	51	51		25	40	45
		51	47	58		51	48	50		49	41	52
		51	49	59		36	51	48		59	44	51
		42	51	60		51	51	51		51	41	55
		51	51	60		48	48	42		40	54	32
		47	50	58		53	51	52		38	42	51
		51	51	58		51	46	43		38	38	57
		45	35	58		48	41	51		51	47	40
		51	51	58		45	53	51		40	9	38
		51	46	58		43	51	51		40	34	39
		51	51	57		38	51	41		38	41	40
		51	51	57		49	51	51		37	11	40
		47	51	58		51	22	51		34	51	45
		36	51	58		51	48	51		32	21	40
		51	51	57		51	40	31		34	23	51
		45	57	58		51	51	51		52	55	51
		51	51	58		32	49	53		40	31	51
		51	51	58		43	57	51		32	46	28
		51	51	57		51	41	51		38	46	51
		51	44	57		46	51	45		10	49	43
		50	51	59		51	56	36		40	25	39
		48	51	58		51	46	52		42	51	50
		49	47	57		51	51	51		38	43	45
		51	51	58		51	51	51		52	44	43
		51	51	57		51	45	51		50	41	45
		51	51	58		51	25	51		42	54	51
		51	50	57		46	40	51		47	40	37
		45	41	58		38	40	51		51	41	45
		41	51	59		45	51	51		37	33	50
		51	51	58		51	41	51		45	25	45
		51	50	58		47	40	47		51	41	32
		47	51	57		23	51	51		51	51	19
		51	47	57		47	50	41		42	27	40
		51	51	58		42	50	52		33	51	27
		51	41	58		51	51	50		40	51	45
		51	51	57		43	51	49		38	45	50
		51	51	59		45	51	51		51	49	38
		51	51	57		39	42	49		36	46	51
		51	51	56		47	32	52		51	51	57
		51	51	58		30	47	51		51	19	46
		51	51	57		46	51	58		45	46	51
		45	51	57		56	40	51		51	51	51
		51	54	58		51	51	40		51	51	51
		45	51	58		41	50	51		13	52	37
		45	51	58		41	44	51		40	30	50
		51	51	58		59	38	45		21	32	50
		51	51	57		59	50	49		44	28	50
		51	51	58		51	45	51		33	27	47
		51	52	59		51	51	51		40	15	51
		51	51	58		45	45	45		48	51	54
		51	51	58		48	39	50		51	21	49
		49	51	58		42	51	45		49	41	51
		51	33	58		51	52	51		51	51	42
		44	51	57		51	51	38		45	51	49
		51	46	57		51	51	46		45	45	51
		51	51	58		51	42	41		30	12	54
		46	51	58		49	38	54		57	32	51
		51	51	57		51	51	43		11	42	43
		51	51	58		32	41	51		39	39	51
		50	51	58		51	51	49		17	51	51
		51	51	57		44	51	51		51	36	49
		51	51	57		27	51	51		51	18	49
		51	51	58		40	44	51		47	52	42
		58	51	58		46	51	51		48	52	51
		51	51	57		40	51	51		45	40	51
		51	47	57		51	51	51		40	51	40
		50	51	58		51	45	41		25	58	59
		51	51	56		47	51	51		51	37	46
		51	51	57		51	51	51		11	51	29
		12	51	57		41	46	51		54	41	51
		45	51	58		51	51	47		42	32	53
		51	58	58		51	51	51		11	25	45
		51	50	58		37	51	38		51	51	44
		54	49	58		50	43	51		40	32	38
		44	51	57		51	51	51		39	51	51
		52	46	58		45	51	51		39	51	51
		51	44	58		51	51	51		56	51	41
		49	51	58		58	51	51		45	40	41
		51	51	58		49	51	51		37	30	51
		51	51	58		45	51	46		24	24	40
		51	50	58		51	51	51		45	45	51
		51	51	58		51	53	51		51	40	51
		49	45	58		51	51	46		43	28	51
		41	51	58		51	51	47		45	47	51
		40	51	59		44	51	51		35	51	42
		43	51	58		41	35	41		36	52	51
		43	51	59		51	51	14		40	51	51
		51	51	58		51	43	52		9	38	45
		51	53	58		51	48	51		48	51	48
		51	53	58		51	41	47		14	49	24
		52	51	57		40	51	51		14	33	51
		51	51	58		51	51	44		27	27	35
		51	46	56		51	51	45		51	33	51
		51	56	58		47	50	51		41	39	51
		57	51	58		51	51	44		50	28	34
		51	51	58		45	51	51		16	51	28
		51	50	58		49	51	51		28	51	54
		58	56	58		44	51	51		21	16	40
		58	51	57		51	36	25		51	28	44
		51	54	58		51	51	51		52	40	41
		51	51	58		52	50	51		54	28	37
		59	51	58		51	51	51		32	43	41
		51	43	57		25	57	50		34	56	45
		51	47	58		51	49	49		25	37	51
		51	52	57		41	51	51		51	54	51
		51	50	58		53	52	41		49	41	41
		45	51	58		48	18	37		51	23	14
		51	59	58		51	50	49		40	34	42
		51	39	58		51	38	51		43	51	51
		45	57	56		51	51	43		45	49	51
		51	51	58		51	47	43		48	43	27
		51	51	57		47	40	51		51	49	49
		51	51	58		47	52	43		51	51	19
		51	51	59		38	51	15		40	51	46
		51	56	58		51	51	51		14	36	26
		51	44	58		51	41	51		52	51	44
		41	51	58		43	51	50		40	36	54
		58	59	58		51	27	48		51	51	38
		51	53	58		51	51	41		53	17	57
		46	43	58		45	51	38		51	45	51
		46	50	57		51	51	45		49	36	51
		51	51	58		43	38	51		51	33	45
		51	54	58		51	47	51		39	46	28
		51	51	57		51	52	47		51	38	49
		45	49	58		51	51	51		15	19	49
		47	55	58		42	51	51		41	34	40
		57	51	57		28	42	51		21	32	51
		51	51	56		47	51	51		21	45	51
		51	51	58		36	51	42		40	21	48
		51	51	56		51	50	51		40	47	51
		51	51	58		45	51	40		14	51	51
		51	51	58		59	41	21		51	38	41
		46	51	58		36	51	51		51	33	34
		51	53	56		51	40	51		49	40	42
		59	51	58		51	45	48		17	51	51
		51	51	57		51	51	47		26	40	49
		51	51	57		41	42	48		40	50	51
		51	43	57		43	47	50		36	10	41
		51	51	57		25	51	51		58	48	42
		38	58	58		51	51	51		49	40	48
		38	51	59		45	46	51		51	47	51
		51	48	59		51	51	44		39	49	51
		38	51	57		51	45	51		16	51	51
		46	51	58		50	51	51		41	51	46
		52	51	58		54	56	52		38	43	51
		51	51	58		51	51	44		37	51	17
		51	44	58		45	40	51		51	42	51
		51	59	58		40	52	50		36	38	43
		51	51	57		17	27	14		47	46	40
		51	51	58		51	51	45		38	45	51
		51	51	57		51	40	51		34	51	45
		55	57	58		51	51	51		51	51	28
		47	51	57		51	51	51		19	51	38
		51	58	56		51	51	51		45	51	27
		54	56	57		51	51	51		51	43	51
		57	50	57		51	51	51		32	59	32
		51	51	57		37	51	46		40	36	24
		45	51	59		51	51	43		19	35	41
		51	50	57		51	51	39		38	43	51
		43	51	59		43	51	51		34	32	27
		51	51	58		51	25	50		45	51	51
		51	51	59		42	47	51		14	20	51
		51	51	57		51	51	51		25	22	51
		51	51	58		51	40	43		51	31	50
		58	58	59		51	44	48		41	39	40
		51	51	59		51	45	51		41	49	39
		51	51	58		51	51	51		21	40	28
		51	57	58		51	43	51		38	51	40
		51	57	58		51	51	38		47	39	53
		42	51	58		57	51	43		51	51	53
		51	48	58		51	51	43		40	24	32
		43	43	58		51	51	24		38	35	39
		51	51	58		51	55	45		46	47	48
		51	46	58		43	51	51		41	51	51
		51	51	58		43	51	32		22	48	45
		47	52	58		46	51	51		46	51	51
		51	52	58		51	51	43		43	40	34
		51	47	58		51	51	47		48	39	55
		51	45	59		45	51	51		23	43	58
		46	51	55		51	45	53		54	43	43
		51	14	58		51	51	45		51	21	43
		51	51	56		51	46	44		51	40	22
		51	51	58		51	46	51		14	40	53
		51	49	57		47	51	47		34	51	40
		51	51	58		52	51	46		51	38	33
		51	51	58		51	49	51		51	15	49
		51	51	59		51	50	43		38	25	57
		51	51	58		51	34	42		51	51	52
		51	45	58		43	42	38		51	14	49
		50	51	58		51	45	45		49	40	46
		51	44	57		40	47	51		49	38	53
		55	51	58		51	49	48		19	33	48
		33	51	57		51	46	46		46	51	51
		51	51	59		41	47	53		17	32	46
		51	41	58		51	35	51		14	49	14
		50	51	58		51	51	35		43	28	39
		51	51	58		53	51	19		49	46	40
		51	45	58		45	51	51		25	51	46
		51	51	58		51	38	51		31	51	49
		51	51	58		43	45	51		49	45	48
		51	51	58		51	51	45		52	58	48
		51	51	58		51	59	45		36	51	51
		51	51	58		45	51	51		51	40	51
		50	51	58		51	40	51		14	43	42
		46	48	58		51	51	45		48	53	31
		57	43	58		45	51	51		47	41	51
		51	51	57		42	51	51		43	14	38
		51	51	58		38	51	51		52	53	51
		51	46	58		34	51	50		49	43	19
		48	51	58		51	51	52		49	38	45
		51	57	57		51	51	46		38	32	40
		51	38	59		40	49	45		43	49	51
		46	51	58		41	51	42		51	51	53
		49	51	58		50	51	47		24	28	29
		51	51	58		51	51	50		11	51	52
		46	51	56		51	38	51		51	48	41
		47	51	58		51	41	50		43	21	51
		51	45	59		51	52	51		50	40	45
		51	51	60		54	52	51		46	51	29
		51	51	58		46	42	40		51	41	27
		51	51	57		45	37	51		52	51	51
		51	51	57		51	51	40		51	19	44
		51	51	57		51	35	49		38	44	50
		51	48	58		47	54	51		37	29	51
		51	41	58		30	51	58		51	40	46
		51	51	58		48	54	51		10	35	23
		51	41	58		51	51	47		16	51	28
		43	55	59		51	40	47		49	36	43
		48	51	58		48	51	40		16	49	51
		51	42	58		51	50	51		26	22	41
		51	31	57		51	51	51		51	51	51
		46	51	57		20	51	57		44	21	45
		53	51	58		50	40	45		51	51	49
		51	51	58		51	51	51		50	38	49
		45	51	58		45	46	30		34	23	28
		51	51	58		48	51	51		25	45	51
		51	51	59		51	21	52		26	40	50
		51	51	58		43	44	42		32	58	45
		51	53	58		37	51	35		40	15	51
		50	51	56		51	37	51		42	40	51
		51	52	59		43	43	50		45	40	36
		51	51	58		51	45	47		19	40	45
		50	51	58		49	51	46		38	51	32
		48	40	57		31	51	51		51	42	51
		51	51	57		51	49	40		51	24	48
		45	58	59		51	27	51		51	36	51
		51	51	58		47	51	51		15	30	46
		47	51	58		48	51	51		39	51	44
		46	38	58		51	51	51		21	51	45
		51	51	58		53	45	46		51	51	46
		43	47	58		40	43	51		51	21	51
		51	51	58		51	36	51		51	51	51
		56	51	58		51	40	51		37	34	35
		51	46	55		45	51	42		51	36	51
		51	47	57		43	33	51		51	51	27
		51	51	56		51	51	39		51	51	46
		51	50	58		38	46	51		43	41	29
		55	39	57		51	45	51		38	51	41
		51	57	58		50	51	58		25	34	45
		51	51	59		51	47	51		26	26	21
		48	52	58		51	51	51		42	50	40
		51	51	58		43	51	51		30	59	51
		51	51	57		51	51	50		21	22	51
		42	50	55		51	51	41		36	47	40
		57	42	59		49	51	49		44	38	50
		57	50	58		51	51	51		28	28	40
		51	51	57		51	50	51		38	37	51
		51	51	58		24	46	53		52	51	51
		45	51	58		51	32	51		38	53	51
		51	39	58		41	51	51		51	33	40
		51	49	58		43	51	51		45	49	57
		51	51	58		40	42	51		51	40	51
		51	51	58		51	51	45		51	40	51
		45	51	57		51	51	47		27	40	25
		46	51	58		51	41	45		24	50	28
		51	43	58		54	51	51		43	51	46
		46	51	58		51	51	43		38	43	50
		51	51	56		25	51	51		21	20	34
		51	51	58		51	51	51		49	54	51
		51	51	58		38	50	51		40	33	59
		51	51	58		40	51	51		15	51	43
		51	50	58		40	40	49		51	51	43
		57	51	57		20	51	49		34	39	51
		51	51	57		49	44	43		51	51	54
		51	51	58		42	51	51		48	45	51
		51	47	59		51	55	46		44	51	49
		51	51	58		51	51	51		34	43	58
		57	51	57		51	51	51		19	46	43
		51	46	58		45	51	51		46	26	45
		51	51	58		51	51	46		46	43	50
		51	38	55		51	41	57		51	17	40
		57	53	56		51	51	51		48	48	51
		49	51	58		38	45	51		46	54	42
		57	46	58		48	49	51		34	21	49
		49	51	58		47	39	51		38	51	42
		51	51	57		51	51	53		40	44	51
		31	52	58		51	50	51		50	54	40
		51	59	58		40	44	52		52	34	41
		51	51	57		51	48	45		26	17	51
		51	32	60		51	51	51		51	53	40
		45	51	58		51	51	47		26	51	50
		51	51	58		51	39	51		27	57	39
		51	51	57		51	43	35		41	51	41
		51	51	58		51	38	43		21	38	54
		51	51	58		40	49	51		51	44	51
		51	51	58		51	45	41		33	27	44
		49	51	58		45	50	51		25	43	51
		51	51	56		58	43	51		51	35	43
		50	51	57		51	51	43		42	51	51
		33	52	57		51	46	51		42	25	57
		51	51	58		51	51	51		38	32	43
		51	35	58		51	51	51		48	51	51
		55	51	58		51	51	48		19	20	39
		51	51	58		51	51	51		49	51	51
		51	48	58		51	51	39		51	51	42
		51	51	58		47	51	51		49	46	40
		51	36	58		41	44	50		34	44	19
		51	51	57		51	51	46		19	51	51
		57	51	57		51	51	50		51	37	43
		51	51	58		51	59	51		40	51	58
		50	42	56		38	46	49		21	38	51
		57	51	58		44	50	52		40	41	32
		52	50	58		51	40	44		40	49	51
		48	51	59		38	46	42		51	40	18
		51	51	58		51	51	51		40	35	51
		52	42	58		51	51	48		47	49	49
		51	51	58		43	58	52		51	27	30
		51	43	58		18	51	51		26	25	43
		51	41	58		50	51	51		45	17	51
		49	51	58		51	51	40		44	41	49
		51	46	58		51	51	41		14	31	51
		35	51	58		51	44	51		51	51	48
		46	51	59		30	51	51		38	42	51
		53	51	57		41	51	50		45	41	49
		51	51	56		41	45	51		51	41	48
		51	51	57		51	42	51		51	51	51
		51	51	57		51	51	51		41	51	29
		56	51	58		38	24	57		28	17	41
		50	51	58		25	50	44		33	33	51
		42	51	57		49	51	51		21	52	44
		51	51	58		48	51	45		43	21	29
		59	42	58		48	46	54		51	49	39
		49	51	58		51	51	51		52	51	43
		51	53	58		51	47	51		47	51	43
		47	51	58		40	51	50		51	40	25
		45	51	58		35	51	47		9	51	49
		51	51	57		51	44	51		19	51	46
		51	51	58		51	51	50		45	43	48
		47	51	57		42	51	55		51	40	44
		54	51	57		44	51	51		51	48	46
		51	45	58		44	51	51		51	30	50
		51	31	58		53	50	39		51	15	51
		51	44	58		50	51	51		51	51	38
		51	51	58		51	51	48		39	45	52
		51	51	57		39	48	47		40	40	51
		54	49	58		39	46	51		51	30	51
		48	43	59		51	53	45		39	45	45
		51	51	57		51	51	43		51	51	48
		43	51	59		51	38	48		21	47	52
		51	51	58		42	51	43		51	17	51
		42	51	58		51	45	38		32	20	39
		42	51	58		51	54	43		44	22	51
		51	50	58		51	51	43		47	45	51
		51	51	58		43	41	45		44	51	51
		45	51	58		42	45	51		45	51	31
		45	40	58		37	51	51		23	51	51
		38	58	58		51	48	50		51	45	50
		51	48	57		51	41	51		43	34	21
		50	58	58		51	47	51		47	14	51
		51	51	58		52	41	51		45	26	52
		44	51	57		51	42	51		45	51	39
		50	51	56		51	51	51		47	47	52
		51	51	58		51	43	49		51	51	44
		35	45	59		51	51	46		51	34	51
		51	53	58		52	51	46		34	13	45
		51	51	58		51	51	38		47	45	50
		51	52	58		43	37	45		45	23	57
		56	51	55		46	51	51		35	14	51
		51	51	56		49	51	51		51	34	52
		51	51	58		46	51	54		47	41	50
		40	45	57		41	51	44		41	43	51
		51	51	57		51	51	51		17	40	50
		51	51	59		52	51	45		48	27	51
		51	51	58		51	51	45		38	55	15
		51	28	57		40	38	45		37	51	38
		45	56	58		51	45	48		51	26	51
		44	51	57		51	51	50		38	45	46
		51	52	57		51	32	51		51	31	39
		51	51	57		44	51	51		51	51	19
		48	51	57		42	49	51		49	41	40
		51	54	58		48	51	51		51	39	51
		48	51	55		51	46	39		30	42	43
		51	51	58		51	51	48		30	46	35
		51	51	58		50	51	51		40	34	54
		51	51	58		45	51	51		19	36	30
		51	51	58		43	51	51		54	36	39
		45	59	58		40	51	49		51	51	51
		51	51	57		51	45	51		49	40	51
		47	43	58		51	51	51		42	40	51
		42	51	59		51	51	51		48	51	51
		51	51	58		51	51	40		51	27	58
		50	40	57		39	33	58		33	51	51
		51	51	58		51	51	51		26	41	35
		51	49	58		39	51	51		51	38	51
		55	52	58		56	47	58		45	38	51
		51	58	58		51	51	46		37	51	51
		51	51	58		51	35	51		29	53	29
		51	51	57		51	51	42		40	14	51
		51	43	58		51	43	49		43	40	51
		46	51	58		51	51	51		19	51	51
		46	46	58		51	51	51		51	38	51
		51	21	58		43	41	51		51	37	51
		41	51	58		34	41	51		32	51	44
		48	51	58		51	51	45		50	40	41
		51	52	57		51	47	51		19	51	51
		45	51	58		51	36	51		27	25	32
		51	51	56		43	51	44		40	47	49
		45	51	58		41	51	51		47	51	51
		51	51	58		51	51	44		43	51	33
		58	51	58		51	43	48		51	51	36
		51	51	58		40	45	45		27	36	40
		51	51	57		51	51	34		19	51	38
		45	51	57		51	44	49		40	46	36
		51	51	59		50	40	51		51	59	51
		51	51	57		27	51	51		28	37	51
		51	59	58		48	45	51		32	40	42
		48	51	58		51	51	51		34	42	53
		51	50	57		37	51	40		39	44	45
		50	46	58		49	51	51		45	14	47
		51	51	59		49	51	45		31	40	51
		51	52	58		49	51	43		51	38	44
		48	42	58		51	59	46		14	51	51
		46	50	58		32	50	41		42	46	51
		51	51	57		42	51	47		43	16	42
		47	43	57		51	51	44		30	54	41
		58	58	58		51	51	51		29	45	24
		49	56	58		42	51	51		50	41	31
		51	57	56		49	53	51		34	46	51
		57	51	56		51	45	51		51	38	41
		51	35	58		48	51	49		33	43	42
		51	42	57		41	48	51		45	47	59
		47	51	57		41	51	42		42	50	48
		51	51	57		51	42	51		27	41	43
		47	51	57		51	51	52		44	51	51
		47	59	56		51	51	51		35	51	50
		51	51	58		38	51	51		26	27	40
		44	45	56		34	46	41		51	25	51
		47	48	57		35	35	51		51	43	33
		51	52	57		45	48	51		57	47	41
		51	51	58		51	40	51		51	9	31
		44	34	58		43	45	51		40	25	50
		51	58	58		40	51	56		15	52	50
		52	42	59		43	27	45		51	51	20
		51	51	58		51	54	44		49	40	45
		51	51	58		40	51	51		48	20	45
		48	47	58		51	51	51		50	42	51
		51	51	58		50	51	51		44	11	51
		51	51	57		46	51	51		40	22	44
		51	51	56		47	51	51		49	38	28
		51	40	57		41	45	48		45	34	40
		51	46	58		51	51	51		17	51	51
		51	47	58		51	39	42		57	51	30
		36	50	58		51	41	34		51	30	46
		51	51	58		44	46	38		25	36	51
		50	51	58		27	51	51		49	49	51
		46	51	57		51	51	43		32	34	35
		51	51	59		41	43	51		40	40	51
		51	46	59		45	51	51		15	51	30
		51	51	57		47	40	51		40	43	53
		50	51	58		51	51	47		38	13	54
		51	51	58		45	40	51		21	52	51
		51	51	58		51	51	51		51	27	51
		51	48	55		50	58	53		49	51	48
		51	51	58		51	48	47		19	51	40
		50	51	57		48	58	41		40	22	52
		51	49	58		51	50	45		49	37	50
		17	51	56		47	49	51		51	38	51
		51	51	58		51	40	50		31	37	45
		41	58	58		51	51	51		51	50	32
		51	46	58		41	44	51		52	48	51
		51	46	58		42	53	51		51	42	49
		45	46	55		43	51	44		51	56	51
		51	46	57		51	51	52		51	29	40
		51	55	58		51	46	51		32	18	41
		51	51	58		51	54	40		16	42	48
		51	51	56		51	40	51		40	51	38
		51	51	58		51	47	45		21	10	43
		51	50	58		52	42	51		29	38	51
		47	51	58		51	46	51		38	14	41
		49	51	58		39	41	51		42	51	51
		51	51	58		48	51	45		51	40	41
		51	51	56		51	51	45		38	38	38
		19	48	57		51	51	50		15	48	51
		44	51	58		51	44	52		39	39	48
		51	45	58		51	51	51		46	51	43
		51	51	58		47	48	45		32	25	54
		51	51	58		41	51	45		10	48	38
		53	51	58		39	48	49		49	21	49
		51	51	58		42	39	56		51	45	51
		51	52	57		40	41	45		32	42	49
		52	45	58		40	44	45		16	21	52
		51	51	58		37	37	51		51	21	45
		50	51	58		36	51	38		11	51	51
		51	51	58		45	43	51		43	32	54
		51	43	57		51	51	51		25	38	51
		51	51	57		51	50	48		41	51	51
		51	51	58		50	38	58		47	40	56
		51	51	58		51	52	51		27	49	42
		51	47	58		43	49	40		40	27	51
		46	51	58		47	52	51		51	38	42
		50	40	58		38	51	51		51	45	45
		50	49	58		43	51	53		51	38	48
		46	51	60		41	49	57		51	50	46
		45	51	58		46	41	43		52	39	49
		51	52	58		51	45	51		37	51	57
		51	28	58		43	51	58		35	22	26
		51	51	57		42	51	51		33	15	44
		43	51	58		50	51	51		24	43	51
		51	51	58		39	45	49		24	17	31
		51	51	60		51	50	51		50	25	57
		51	51	57		45	49	50		51	24	51
		51	51	56		51	51	26		34	20	58
		51	46	58		53	51	51		44	41	48
		51	51	58		51	50	53		11	51	51
		51	51	58		24	51	51		41	43	51
		51	51	57		51	51	51		43	51	44
		47	51	57		42	51	51		51	38	52
		51	51	58		41	51	51		30	51	50
		50	51	58		40	51	51		51	51	39
		51	51	58		43	42	40		20	51	41
		50	46	58		51	47	51		49	51	51
		47	51	58		41	37	58		49	28	40
		49	51	58		40	42	51		50	51	20
		51	52	58		51	51	51		19	51	50
		51	51	58		51	51	42		51	54	51
		51	51	57		51	51	51		32	40	37
		42	51	58		56	53	51		51	51	54
		49	51	57		51	28	19		19	42	20
		43	51	58		51	51	32		40	51	51
		43	51	57		43	51	39		40	51	55
		47	51	58		51	51	45		32	40	21
		46	49	58		45	49	51		47	33	51
		51	51	58		47	31	51		14	30	42
		45	51	58		51	42	51		18	51	51
		51	51	57		53	51	51		45	49	54
		51	51	58		51	51	38		30	44	43
		51	51	56		32	51	51		45	19	49
		50	51	58		45	51	54		51	47	51
		51	52	58		41	50	48		39	43	51
		34	51	59		45	51	51		17	40	50
		51	46	58		51	44	26		40	49	35
		39	51	60		51	51	51		47	58	44
		51	51	58		51	51	51		42	50	51
		38	58	58		47	42	44		30	45	40
		44	45	57		51	49	49		28	38	52
		44	51	57		51	46	35		54	40	50
		48	51	58		51	41	50		38	40	40
		51	55	58		51	51	41		42	24	47
		47	51	59		46	51	46		47	51	51
		51	51	58		36	51	51		45	34	51
		22	51	56		51	46	50		40	51	40
		51	51	57		51	46	49		15	47	56
		51	51	58		51	51	40		50	45	48
		51	50	57		43	51	48		26	19	51
		51	45	58		50	51	51		51	26	44
		51	49	58		32	55	48		49	43	15
		48	58	58		47	33	51		54	51	48
		51	44	58		35	51	45		40	39	50
		40	51	58		48	37	45		40	39	51
		40	53	57		51	49	42		51	34	51
		45	51	58		51	45	41		34	59	51
		51	57	58		39	52	51		35	51	51
		51	54	58		51	42	51		51	51	51
		51	43	59		43	51	51		32	35	44
		47	45	58		39	51	44		35	51	36
		51	51	58		51	50	51		26	48	48
		53	49	58		45	51	49		15	51	51
		44	51	58		45	46	51		51	43	41
		51	51	58		51	53	51		29	51	22
		51	51	58		51	51	51		51	27	43
		41	51	58		30	51	49		51	10	51
		51	40	59		51	43	50		38	26	51
		51	51	57		51	51	51		28	28	51
		43	51	58		30	51	51		37	27	51
		51	40	59		43	51	52		43	27	46
		51	44	57		32	35	51		37	20	50
		45	48	56		45	51	51		19	51	36
		58	51	58		50	49	48		51	43	38
		51	51	58		41	38	51		51	38	44
		51	52	57		36	51	51		34	23	51
		51	51	55		54	33	45		33	33	51
		51	51	55		51	51	44		38	29	47
		46	51	58		40	46	42		41	38	32
		51	51	57		51	51	51		49	40	26
		51	51	57		51	49	45		17	51	59
		50	51	59		45	51	40		46	35	38
		51	46	58		51	54	51		58	51	40
		51	51	56		50	28	41		45	51	40
		51	51	57		40	25	25		39	50	45
		44	51	58		40	51	51		45	30	51
		51	51	58		30	40	40		49	45	39
		51	51	58		40	49	51		32	15	51
		51	51	58		48	45	51		42	51	51
		51	51	58		51	49	46		34	51	51
		51	51	58		51	49	40		40	49	39
		15	47	58		51	51	50		59	25	51
		51	51	57		48	52	51		25	51	50
		51	45	58		30	38	51		44	24	52
		51	51	58		52	46	37		49	34	51
		51	58	58		40	59	51		34	51	47
		51	51	57		51	51	46		50	44	43
		51	51	57		54	51	51		49	40	42
		51	43	57		53	51	51		39	40	57
		58	51	58		51	40	51		46	48	56
		51	41	58		51	44	41		38	52	36
		50	50	58		46	51	43		15	17	51
		43	51	58		50	46	51		50	51	39
		48	51	57		51	40	52		50	43	51
		52	51	57		51	41	51		22	42	47
		57	38	58		51	56	51		45	32	42
		51	51	58		51	25	51		51	26	40
		51	50	58		38	50	43		30	51	45
		51	51	58		52	51	41		51	51	51
		46	51	58		51	51	51		45	21	40
		51	51	58		49	54	51		51	45	48
		48	51	58		37	51	48		32	51	51
		48	54	57		41	51	51		51	41	48
		49	51	56		46	51	49		21	26	39
		51	51	58		43	39	51		42	30	43
		51	51	57		51	51	51		51	34	35
		51	51	57		44	51	51		44	49	29
		51	51	57		37	51	51		51	51	28
		51	45	58		35	51	51		55	51	34
		46	51	58		43	44	45		45	18	48
		51	51	57		43	51	51		51	50	32
		51	38	58		43	48	53		15	49	56
		51	51	58		43	40	48		51	41	51
		45	47	58		43	47	51		51	33	49
		51	51	57		51	39	50		27	22	51
		51	49	56		51	51	51		12	48	51
		51	43	58		24	51	51		26	35	51
		51	52	58		51	51	45		51	40	33
		51	51	57		45	51	40		51	40	46
		51	51	59		41	54	51		45	41	29
		51	51	57		51	51	51		51	43	51
		51	51	59		41	46	51		41	51	23
		51	51	58		49	51	51		17	51	57
		51	51	58		45	51	51		51	51	40
		51	48	59		43	30	51		45	51	57
		51	51	57		50	40	45		31	19	40
		51	52	58		51	43	48		44	35	46
		48	49	57		51	45	51		38	34	28
		51	51	57		43	59	44		38	25	54
		51	51	57		20	29	51		34	54	46
		51	51	58		51	45	51		54	50	50
		51	51	57		59	51	39		10	51	25
		34	40	58		48	45	32		51	53	38
		51	48	58		51	51	19		40	33	37
		51	50	58		39	35	39		30	24	52
		51	51	59		40	51	51		51	43	51
		47	51	56		38	51	51		30	51	45
		51	51	58		44	51	51		32	40	51
		51	51	58		51	51	51		51	37	51
		43	51	58		35	50	51		39	46	47
		51	51	56		35	32	51		51	46	41
		39	51	56		51	51	46		44	41	35
		53	51	58		53	51	43		23	49	47
		51	51	58		38	45	39		42	44	41
		51	51	58		26	46	19		51	42	29
		57	48	57		40	39	51		42	33	40
		51	58	59		51	31	52		36	51	52
		51	40	57		51	51	58		49	51	20
		50	51	58		41	41	42		25	27	20
		48	52	57		51	41	42		45	29	45
		39	52	58		51	51	49		19	51	42
		42	47	58		51	40	51		40	41	51
		52	51	58		51	51	51		51	27	51
		42	51	59		47	51	34		15	51	41
		51	51	58		51	45	51		50	25	45
		46	51	59		51	59	51		51	35	11
		51	51	58		51	41	51		41	43	51
		45	51	59		45	51	51		42	33	45
		49	51	57		40	51	51		39	18	59
		57	51	58		41	25	47		51	41	39
		57	51	58		51	45	50		43	41	51
		57	51	58		40	51	51		15	49	51
		57	45	58		51	40	51		48	51	56
		58	51	56		47	47	47		48	19	52
		58	49	58		49	51	43		42	14	43
		57	51	58		52	38	51		51	40	51
		58	51	59		51	51	51		43	25	21
		57	44	56		44	51	51		51	38	48
		58	51	59		51	47	51		24	45	47
		57	41	57		47	56	51		41	53	51
		58	51	58		40	39	51		38	51	51
		58	51	57		51	50	45		38	47	38
		57	46	59		51	51	51		58	51	46
		57	51	58		51	51	51		34	52	51
		58	48	58		51	50	51		51	43	51
		57	51	58		51	58	45		19	43	41
		58	51	58		58	40	50		50	21	51
		58	45	58		51	51	27		51	51	49
		57	45	58		30	55	51		50	51	51
		58	52	58		31	51	51		44	40	49
		57	51	58		49	51	41		40	51	41
		57	49	60		44	46	49		49	21	47
		58	46	59		51	51	46		28	51	51
		58	52	56		51	45	43		32	19	51
		57	51	56		28	51	51		51	40	57
		58	49	57		44	46	43		31	38	45
		58	51	58		50	43	51		31	42	32
		57	51	58		50	51	46		41	49	51
		57	51	58		42	51	51		24	27	52
		57	51	57		51	27	51		41	36	51
		57	51	56		51	51	40		52	51	54
		58	52	58		51	51	47		51	27	51
		57	45	58		51	45	51		51	27	51
		57	51	56		43	49	51		45	24	27
		57	59	58		48	49	51		49	39	51
		56	51	59		48	51	44		51	48	48
		57	42	58		40	46	51		43	16	27
		57	51	58		59	45	50		38	44	42
		57	45	57		48	51	51		43	40	51
		58	44	57		51	41	47		42	43	51
		58	59	58		51	51	51		51	32	51
		57	51	58		51	51	38		40	45	34
		58	49	58		44	51	45		40	51	59
		59	42	58		44	52	41		12	51	51
		56	52	58		41	51	33		45	51	51
		57	51	58		44	43	43		51	51	32
		57	53	58		51	51	43		41	39	52
		58	46	58		33	47	50		51	42	51
		58	51	58		40	41	45		53	53	43
		58	51	57		51	45	45		24	22	41
		57	51	55		45	40	51		14	43	36
		60	58	55		29	46	51		46	25	45
		56	51	58		51	46	51		38	40	51
		57	51	57		40	48	51		24	21	45
		56	51	58		48	51	46		51	45	40
		57	51	58		54	44	51		42	41	47
		58	51	59		51	51	51		40	39	52
		57	51	58		52	43	51		51	32	43
		58	51	57		51	49	41		41	20	36
		57	51	58		50	58	51		51	19	55
		57	51	58		51	52	42		40	38	44
		57	51	57		40	51	51		37	41	24
		57	51	59		51	51	43		39	44	49
		57	51	57		51	43	51		45	40	15
		58	51	58		41	44	51		51	58	30
		58	51	57		51	48	43		32	43	51
		57	51	58		51	44	51		51	52	51
		57	52	58		51	51	46		24	53	40
		56	51	57		51	49	51		27	45	51
		57	51	59		43	51	51		24	40	43
		57	59	58		43	51	51		34	30	19
		58	51	59		50	51	51		34	38	46
		58	44	58		40	48	51		43	29	51
		58	58	58		44	53	49		25	22	44
		57	51	58		46	51	53		48	51	28
		58	41	58		32	51	51		51	43	38
		58	58	57		33	51	53		48	41	34
		59	51	58		49	42	51		37	51	51
		58	51	58		41	51	27		51	41	51
		57	51	58		49	50	40		43	37	40
		57	51	57		51	48	41		47	46	32
		58	42	56		51	51	41		25	35	27
		57	53	60		45	51	30		37	50	32
		56	42	58		49	51	49		31	51	51
		57	51	57		51	51	45		51	43	51
		58	58	59		51	45	35		40	40	51
		60	51	58		40	51	44		38	28	30
		58	51	58		51	51	52		44	40	45
		57	51	58		51	51	51		39	38	43
		58	51	58		51	51	51		32	37	40
		56	51	58		51	51	51		45	51	51
		58	50	58		51	40	45		45	12	47
		58	57	58		45	51	41		42	51	17
		58	51	58		46	51	51		41	59	39
		59	51	57		51	51	51		49	48	41
		58	51	58		53	51	51		29	45	52
		57	37	58		59	49	38		40	40	51
		57	53	57		51	51	48		40	48	42
		57	51	59		49	46	43		42	43	20
		57	51	59		35	51	40		51	51	44
		56	58	58		32	43	51		50	48	51
		58	51	58		41	50	51		51	27	41
		57	51	57		51	51	51		41	41	50
		58	51	58		45	46	49		36	40	51
		55	42	56		49	51	40		51	16	51
		58	51	57		51	49	52		19	52	38
		58	50	58		51	51	51		38	27	41
		57	51	58		47	51	51		16	16	47
		56	51	58		47	51	58		46	40	46
		58	52	58		42	50	48		41	22	32
		58	48	58		51	45	46		38	27	51
		58	48	58		51	51	45		20	37	40
		56	51	58		44	33	37		51	34	51
		57	58	58		45	51	54		51	41	51
		58	59	58		51	32	41		37	40	59
		58	51	57		51	51	52		51	40	51
		57	51	57		51	51	58		45	56	51
		57	51	58		45	40	51		38	48	51
		57	57	57		24	51	45		41	48	51
		58	49	58		51	51	40		51	34	50
		58	51	58		45	51	45		45	41	43
		57	51	57		51	36	51		51	32	51
		58	51	58		43	29	47		30	48	41
		57	51	57		38	49	50		14	51	52
		57	51	58		34	51	51		41	36	49
		57	51	59		51	47	51		34	35	41
		57	51	58		33	51	49		20	28	26
		57	51	58		50	51	32		51	44	28
		57	51	56		44	41	21		21	51	40
		59	51	57		51	40	51		34	49	54
		57	48	57		51	32	58		40	51	51
		58	51	58		49	51	52		47	40	51
		60	51	58		51	51	51		40	39	37
		56	51	57		51	26	51		38	41	32
		57	51	58		32	54	51		50	34	47
		58	59	57		49	50	51		32	39	12
		57	51	58		45	51	51		46	46	51
		56	50	59		51	51	45		43	45	46
		57	51	58		40	51	51		45	51	51
		59	43	58		40	51	42		45	40	45
		58	45	58		51	51	51		28	38	36
		57	51	58		51	51	53		51	49	37
		58	51	59		49	48	50		51	51	51
		58	51	58		54	43	51		30	28	31
		57	51	58		48	51	43		40	40	46
		57	51	58		51	49	51		40	14	51
		55	51	58		51	51	51		48	51	49
		57	51	58		51	58	51		51	30	42
		57	51	57		40	51	51		40	22	46
		56	51	58		51	45	41		46	43	49
		58	51	58		40	44	38		39	57	34
		56	50	58		51	51	38		26	51	32
		56	51	58		51	41	40		51	41	37
		57	51	58		40	51	52		51	39	51
		57	41	57		51	40	51		23	21	41
		57	51	58		55	49	51		17	16	51
		59	51	57		51	47	43		47	51	39
		59	58	57		51	51	51		51	14	28
		57	51	58		51	48	51		47	51	47
		58	51	58		51	51	51		51	9	51
		59	51	58		49	40	51		25	14	13
		57	51	59		17	39	41		38	41	38
		56	51	57		41	43	51		30	34	44
		59	43	59		47	47	49		51	21	51
		56	51	58		50	43	51		45	44	51
		57	58	58		17	41	51		51	30	18
		60	49	58		51	51	51		45	43	36
		60	45	57		43	37	51		25	51	50
		57	51	58		35	51	42		51	46	51
		59	51	58		51	51	51		9	51	28
		56	51	57		51	51	49		41	27	39
		58	51	58		51	58	51		51	39	51
		56	46	58		51	34	51		27	51	59
		59	45	58		51	47	51		40	40	49
		58	52	57		51	51	45		29	45	51
		56	52	56		51	45	51		52	38	51
		58	51	58		48	51	45		38	42	50
		58	48	58		51	40	51		51	27	47
		57	52	58		51	40	51		51	43	58
		56	56	58		37	51	40		17	21	48
		58	51	57		51	46	49		51	41	47
		57	51	57		52	52	51		40	51	59
		59	51	57		58	43	51		40	43	51
		58	51	58		48	44	51		34	42	43
		58	51	57		51	45	51		59	37	24
		59	41	57		43	51	26		24	46	43
		56	45	58		51	51	46		14	49	52
		57	50	56		25	51	51		50	49	31
		58	51	58		34	42	51		29	38	53
		57	46	58		49	44	51		48	9	54
		58	51	58		51	51	51		30	49	51
		58	52	57		49	21	45		36	43	51
		56	51	57		50	50	45		21	51	44
		56	51	58		51	45	40		25	51	51
		57	42	58		34	50	51		43	38	50
		56	51	57		41	47	44		43	45	51
		59	51	58		50	51	45		40	42	35
		58	51	58		51	51	45		51	31	52
		57	51	58		49	51	37		31	28	51
		58	51	57		45	51	51		54	23	42
		58	51	55		51	51	51		34	58	51
		57	51	57		48	46	51		54	40	38
		57	42	58		51	50	51		45	50	16
		59	51	58		47	51	51		51	37	40
		58	51	57		51	42	47		32	24	51
		58	51	58		51	53	40		51	45	26
		57	51	58		32	51	51		51	40	58
		57	51	58		41	51	51		51	34	27
		56	51	58		40	51	52		32	41	51
		58	45	57		41	40	51		51	20	19
		58	51	58		45	51	40		51	46	51
		58	52	58		43	51	50		17	50	45
		57	51	58		48	51	51		42	45	43
		58	51	58		51	51	51		40	25	51
		58	52	58		40	51	45		40	40	51
		57	51	58		51	39	47		14	42	51
		58	50	58		46	51	51		51	22	46
		58	43	58		38	51	49		51	23	54
		57	42	57		56	51	45		27	38	51
		56	51	58		51	50	51		51	17	52
		57	51	58		43	42	51		36	51	56
		59	52	57		51	51	50		33	23	53
		56	49	57		51	48	51		38	51	56
		58	51	58		40	51	40		46	27	52
		57	51	59		47	50	45		36	43	45
		56	50	58		51	45	51		40	51	51
		60	51	58		51	51	45		51	27	48
		57	50	58		30	51	45		30	25	51
		58	51	58		53	51	50		40	29	51
		58	51	58		46	52	51		42	40	51
		57	48	58		58	51	49		34	41	45
		58	51	58		51	46	51		52	37	29
		57	50	58		49	39	51		49	49	21
		57	47	58		43	51	51		35	48	32
		57	51	58		37	56	50		51	51	41
		58	51	59		40	51	51		13	30	51
		57	51	58		51	51	49		50	53	47
		58	48	58		46	51	51		51	41	58
		58	44	57		36	51	34		40	50	38
		58	51	57		51	51	51		39	25	51
		57	51	57		51	51	48		26	25	46
		56	48	58		51	38	51		24	51	51
		58	51	56		51	47	51		43	41	30
		57	51	57		49	48	48		39	44	51
		58	40	59		49	51	40		16	51	46
		59	51	58		50	51	50		14	42	32
		58	44	58		41	51	51		26	23	45
		57	51	58		51	44	51		51	35	49
		57	51	57		32	51	51		51	51	44
		57	47	56		56	45	49		41	45	48
		57	55	58		40	41	51		52	44	50
		59	51	58		34	51	43		16	41	51
		59	46	59		40	51	51		51	50	51
		56	51	56		51	54	45		51	41	15
		58	51	58		56	51	58		51	41	49
		58	51	59		12	51	46		27	48	45
		56	51	58		51	42	46		14	47	51
		57	52	58		40	51	50		49	45	46
		57	51	57		53	51	51		17	46	20
		58	54	58		51	51	51		51	18	41
		58	52	58		51	51	51		33	25	25
		58	51	57		51	40	42		50	41	51
		57	49	56		51	34	46		51	40	51
		59	44	58		40	51	44		28	49	26
		57	52	57		51	51	45		51	27	49
		58	51	57		51	51	45		44	51	40
		58	56	57		32	51	50		37	40	22
		57	44	58		51	51	51		29	40	14
		58	51	57		21	51	45		44	51	24
		56	51	58		51	51	43		51	51	41
		56	51	58		46	40	51		40	40	44
		56	58	59		51	51	51		30	51	25
		58	51	57		45	42	38		43	51	51
		58	51	57		49	51	51		41	50	27
		57	51	57		44	45	51		51	39	49
		58	45	58		39	51	51		40	54	23
		56	51	59		51	51	51		41	35	39
		58	43	57		51	45	46		13	35	46
		57	36	57		51	51	51		51	28	51
		59	52	58		42	51	49		38	28	42
		59	51	58		47	48	51		54	21	40
		57	52	57		51	41	45		41	49	51
		57	51			49	51	51		51	43	38
		58	51			44	41	49		25	48	51
		55	51			35	51	51		42	51	14
		56	51			51	51	32		51	51	16
		58	51			48	47	51		39	51	51
		57	58			35	51	28		51	41	40
		57	51			44	51	51		39	38	21
		57	51			46	51	45		51	38	51
		57	51			51	51	51		22	27	43
		58	51			51	51	51		39	24	41
		57	51			38	51	47		40	45	37
		58	51			52	53	51		11	51	51
		58	50			40	52	46		51	37	17
		58	50			27	51	51		26	47	47
		59	52			45	51	51		51	43	51
		57	51			47	43	51		45	51	41
		58	50			45	51	51		25	28	51
		57	51			51	51	36		51	21	21
		58	51			51	51	24		19	50	34
		58	51			25	51	41		40	40	29
		59	41			41	51	49		57	46	54
		57	45			52	43	36		42	38	51
		56	55			47	51	50		9	35	51
		57	48			51	29	51		20	51	54
		59	51			51	51	51		51	11	51
		58	51			46	51	51		38	44	41
		58	53			40	51	51		38	20	51
		59	51			54	47	43		51	40	17
		57	51			47	45	51		18	24	42
		57	51			42	46	28		37	48	45
		58	48			40	46	52		26	26	47
		57	48			50	51	51		21	45	49
		57	45			49	48	51		31	49	51
		55	51			51	51	51		44	45	45
		58	43			51	51	42		27	40	50
		56	51			51	49	51		40	33	49
		57	51			50	39	43		52	25	40
		57	51			51	51	51		51	51	40
		57	51			43	51	46		50	44	12
		57	51			41	43	48		46	44	14
		57	51			51	51	51		40	42	25
		56	59			51	51	19		24	51	44
		57	51			41	51	51		43	46	40
		58	51			51	51	50		43	40	51
		57	29			51	51	51		47	29	51
		58	51			45	49	45		45	38	51
		57	48			51	42	51		43	43	51
		56	51			51	49	51		45	36	41
		59	51			51	39	51		43	37	46
		57	50			47	51	45		51	40	40
		58	51			51	51	51		51	34	26
		58	51			34	43	51		51	51	42
		59	53			51	41	38		27	22	51
		58	45			51	51	42		25	26	37
		59	51			51	45	27		51	51	51
		58	51			51	51	40		41	44	32
		57	51			45	51	50		51	54	21
		57	51			45	51	49		27	41	48
		58	51			51	51	51		57	45	46
		57	43			59	50	45		38	51	44
		59	51			51	51	44		25	11	51
		56	51			38	45	50		25	51	51
		58	41			45	51	51		39	19	47
		58	51			51	40	50		43	36	49
		57	51			49	51	51		45	51	41
		58	51			52	21	51		45	29	51
		58	58			47	44	51		21	47	40
		58	51			51	45	51		45	51	40
		57	51			53	51	46		40	43	51
		58	51			51	51	58		49	43	45
		60	58			45	51	43		51	48	34
		57	51			34	51	51		21	42	51
		58	43			24	40	46		51	33	51
		57	51			51	57	51		27	20	48
		59	51			40	51	53		51	39	43
		58	51			43	45	51		40	42	51
		57	46			43	40	40		30	17	40
		57	51			36	40	43		19	33	40
		57	51			51	51	51		14	34	37
		57	45			51	51	59		38	44	51
		58	50			48	51	49		37	30	51
		59	53			51	40	51		42	26	38
		56	51			46	51	43		46	51	47
		56	48			38	45	57		51	43	51
		58	51			18	51	51		21	51	51
		56	51			51	49	51		52	24	55
		57	51			47	27	50		28	51	42
		58	51			40	41	58		49	38	51
		58	51			51	51	51		43	41	55
		58	51			45	51	51		51	28	24
		58	51			51	53	39		51	40	44
		57	43			38	51	10		49	50	38
		57	46			42	51	43		51	50	40
		59	51			40	54	51		26	51	14
		58	51			34	37	47		41	40	41
		58	51			51	51	56		51	32	51
		58	51			47	53	51		45	51	33
		57	51			42	51	51		23	33	39
		57	51			51	43	51		40	52	51
		59	52			51	48	51		51	43	50
		56	51			45	51	51		40	51	48
		58	51			49	50	49		51	43	41
		58	51			50	51	51		51	47	24
		57	51			45	45	51		40	36	35
		59	51			48	32	51		40	48	23
		59	51			54	46	51		34	25	28
		57	51			38	45	48		51	41	51
		58	44			44	51	49		19	46	51
		58	51			51	51	51		52	32	51
		58	51			59	51	51		49	23	37
		58	51			51	51	51		27	36	43
		56	47			53	51	51		36	39	19
		57	51			51	51	51		51	46	14
		57	51			42	49	45		46	51	44
		57	51			43	51	44		32	51	31
		57	51			51	51	41		51	45	51
		56	53			48	47	46		51	51	49
		58	51			38	41	51		51	52	57
		58	51			53	51	51		32	28	27
		57	51			45	51	45		51	21	40
		57	51			51	51	43		34	43	54
		58	52			45	50	49		33	51	45
		58	59			49	51	50		44	51	49
		58	43			30	51	51		58	32	42
		57	45			57	51	14		48	51	43
		57	51			45	48	51		51	19	51
		58	51			51	28	51		11	40	58
		56	38			58	58	38		49	51	46
		58	51			45	32	51		51	47	52
		57	51			45	49	50		41	51	49
		57	51			46	51	51		34	51	35
		58	53			54	51	47		58	25	46
		58	51			50	43	51		51	50	30
		57	41			45	51	51		54	27	48
		58	51			38	51	51		45	19	51
		57	51			48	45	45		25	9	42
		58	47			51	51	42		24	17	51
		56	51			55	50	51		49	43	41
		57	51			51	44	53		49	38	51
		58	51			46	51	51		25	33	17
		58	51			51	51	45		55	34	47
		58	51			51	51	44		51	38	49
		58	10			51	51	51		54	40	40
		57	51			51	43	51		25	53	43
		58	57			51	43	51		25	24	43
		58	51			50	46	43		48	38	51
		55	51			50	50	43		51	39	17
		58	51			59	51	51		45	42	40
		58	51			41	50	45		43	42	59
		57	49			51	51	50		21	51	39
		57	45			51	43	52		23	51	51
		57	51			51	48	27		43	48	51
		57	52			51	24	51		51	30	27
		57	51			40	51	51		51	47	27
		58	48			21	51	51		27	51	14
		58	51			21	40	45		53	55	49
		59	49			21	51	51		51	15	43
		56	51			47	51	46		36	36	44
		58	47			52	51	36		46	41	51
		58	51			43	51	51		26	39	32
		57	49			40	51	51		51	51	52
		57	51			51	39	51		19	51	51
		58	51			38	50	36		51	51	40
		58	51			51	26	51		45	47	51
		57	51			51	51	47		48	51	51
		58	48			38	51	51		21	47	51
		58	37			45	49	51		32	41	39
		57	50			40	46	46		10	43	29
		58	51			31	51	45		36	41	51
		58	51			51	51	43		52	38	51
		58	51			45	43	51		47	51	46
		57	51			45	51	51		40	41	40
		58	51			51	55	28		51	36	57
		58	51			40	32	51		48	37	56
		59	48			51	51	41		51	47	51
		58	51			51	51	51		45	56	41
		58	51			51	45	34		43	30	34
		57	51			51	51	46		12	49	45
		59	52			51	51	36		45	40	52
		57	57			51	51	51		51	38	26
		58	50			51	51	51		34	34	34
		59	51			38	51	21		25	51	38
		58	40			51	48	51		54	24	45
		57	55			40	51	45		37	45	29
		58	51			29	51	51		30	31	51
		58	45			44	51	51		25	16	51
		58	51			51	40	51		40	34	28
		58	51			51	51	50		43	49	49
		58	51			51	51	43		17	38	48
		59	40			40	51	51		32	43	40
		58	51			45	45	51		57	27	51
		57	51			40	51	49		40	40	47
		57	57			54	48	51		44	51	53
		58	51			51	50	59		31	11	51
		58	51			40	51	41		19	21	25
		57	51			58	47	38		51	42	50
		60	51			51	51	51		25	48	52
		58	51			51	51	51		11	27	51
		58	41			51	52	45		32	22	51
		57	51			51	53	51		45	26	45
		58	49			50	42	51		51	45	53
		57	52			50	51	41		41	42	51
		58	51			51	34	44		51	51	31
		56	48			48	51	45		51	15	44
		57	51			45	47	43		51	51	42
		58	51			52	51	51		22	48	34
		60	51			43	51	45		49	44	38
		58	55			49	51	51		38	18	47
		57	50			54	48	40		45	46	44
		57	51			40	53	51		45	14	49
		58	51			50	52	51		45	49	41
		58	51			37	40	41		51	45	49
		58	51			48	51	45		51	43	51
		57	51			50	51	51		51	51	49
		57	51			25	51	51		19	36	52
		57	51			51	50	58		48	51	41
		58	51			38	51	51		40	51	51
		58	51			45	50	51		18	58	59
		58	46			55	41	51		25	51	48
		58	51			48	46	51		51	30	44
		58	45			54	54	51		53	51	51
		60	51			39	51	43		35	40	51
		57	43			51	39	51		16	34	51
		59	51			53	18	51		45	46	57
		57	51			25	45	51		51	51	51
		55	51			49	48	52		29	47	51
		58	51			51	53	41		55	51	40
		57	51			43	44	51		40	37	51
		58	51			43	51	51		51	35	49
		58	51			26	58	49		51	20	54
		60	52			46	51	51		51	49	52
		57	47			51	40	48		51	50	48
		57	46			51	51	51		38	40	41
		57	52			49	51	51		38	29	34
		57	51			51	51	50		30	57	17
		58	51			45	51	58		46	32	53
		57	51			51	49	40		19	23	51
		58	51			51	51	51		17	53	52
		57	51			51	51	51		51	39	29
		59	57			45	51	51		50	40	43
		58	49			51	51	51		23	48	51
		58	51			10	51	45		25	46	41
		56	51			51	51	51		42	41	51
		58	51			27	57	49		40	40	51
		58	45			51	51	43		51	51	41
		58	56			45	51	51		59	19	44
		58	51			51	51	51		29	46	33
		56	51			51	51	51		51	12	51
		58	51			51	39	51		21	44	22
		58	45			43	51	51		38	51	51
		59	56			51	51	42		12	40	28
		58	51			51	51	49		53	51	43
		57	51			51	51	41		48	25	36
		58	47			51	50	51		45	29	46
		56	51			50	39	51		51	51	43
		58	50			51	49	51		51	51	51
		57	51			51	51	49		45	12	51
		57	45			51	51	51		21	50	40
		57	51			51	51	51		51	43	17
		57	51			38	51	51		49	51	46
		57	51			52	45	51		38	51	44
		59	51			25	51	52		48	41	19
		58	51			50	43	51		41	57	48
		57	51			21	47	50		51	29	50
		58	51			40	46	51		46	51	40
		57	51			51	51	51		42	51	50
		59	51			46	51	44		40	51	51
		56	51			51	51	51		39	47	40
		57	51			46	51	40		51	51	41
		57	54			51	55	51		51	28	32
		58	57			51	54	27		49	27	47
		58	51			48	51	51		39	40	51
		56	45			51	41	42		39	49	33
		58	53			59	51	38		52	51	48
		58	51			51	51	51		51	40	36
		59	51			47	51	51		25	51	45
		57	51			49	50	38		51	42	51
		58	51			43	49	41		48	57	40
		57	51			51	51	51		40	40	45
		57	51			51	51	51		51	47	52
		57	51			50	45	51		49	51	51
		58	51			53	46	51		37	44	45
		57	51			51	46	42		39	21	34
		57	51			50	51	51		25	51	47
		58	52			27	48	44		15	40	29
		58	51			50	51	48		50	49	56
		58	51			33	51	51		51	27	46
		58	51			27	51	52		39	14	41
		58	51			40	47	47		51	42	51
		57	51			40	41	51		51	10	51
		57	40			43	51	51		40	48	37
		57	51			51	51	42		43	45	51
		58	45			47	51	51		42	35	43
		58	52			50	51	51		51	15	45
		57	49			50	42	51		41	40	45
		57	55			51	43	51		55	51	24
		58	51			48	40	51		44	51	51
		58	51			42	45	51		42	45	47
		57	51			50	46	51		51	16	50
		58	51			51	41	51		51	38	39
		58	51			50	51	51		34	51	51
		57	42			45	45	51		40	43	34
		58	50			51	24	51		40	16	22
		59	51			51	40	51		40	42	51
		59	46			51	51	57		41	51	30
		57	51			51	53	45		51	41	51
		58	51			49	51	51		28	45	51
		57	58			40	51	51		50	47	41
		57	51			51	39	51		51	47	47
		56	51			46	45	40		30	51	45
		57	51			51	51	51		51	47	47
		57	51			51	43	43		21	27	51
		58	51			51	44	51		43	40	35
		56	51			51	45	51		33	46	51
		57	51			45	51	48		45	51	51
		57	51			42	51	51		51	51	50
		58	51			41	51	51		11	25	46
		58	45			41	51	51		51	45	51
		58	51			43	51	49		40	35	51
		59	51			41	51	51		51	42	50
		58	53			47	52	40		38	49	51
		57	51			51	51	51		50	42	51
		58	51			46	51	51		34	51	51
		60	55			54	51	51		48	50	50
		58	51			51	43	51		51	25	51
		58	51			51	37	51		40	51	52
		57	51			51	51	51		14	22	43
		56	45			47	52	41		59	45	45
		57	51			51	37	51		25	17	33
		58	49			51	51	45		51	51	46
		57	50			51	51	50		45	49	50
		58	58			51	51	53		58	52	44
		58	51			51	51	44		54	51	21
		56	45			48	51	51		27	47	51
		58	51			51	51	52		45	38	51
		56	50			51	51	37		46	43	48
		56	51			37	53	40		51	49	38
		57	51			42	34	51		51	51	44
		58	50			51	50	51		51	17	51
		57	51			51	50	48		51	40	51
		57	51			51	45	51		18	38	41
		56	51			51	51	45		41	51	43
		58	51			46	51	51		51	15	25
		57	51			41	51	27		51	38	51
		58	45			47	51	38		55	51	49
		58	51			43	51	51		38	42	41
		57	50			51	52	51		38	38	46
		57	52			51	51	41		45	50	56
		56	51			49	50	46		49	51	27
		58	51			49	40	52		47	34	46
		58	46			51	41	53		10	49	45
		57	46			54	46	51		43	25	51
		59	51			40	51	51		49	51	39
		58	51			43	54	51		51	51	42
		57	51			51	50	51		38	31	47
		57	42			51	46	47		43	49	49
		58	51			40	51	34		51	41	39
		58	51			51	25	51		42	43	52
		57	51			21	40	51		42	25	56
		57	52			38	51	51		51	49	51
		58	39			39	41	50		51	50	28
		57	49			49	51	36		51	51	43
		56	51			45	51	51		39	43	25
		58	46			50	47	51		51	40	51
		58	51			51	49	45		49	38	51
		59	51			51	51	51		36	14	45
		56	51			51	40	51		48	34	54
		57	51			49	51	51		18	45	42
		58	44			41	47	32		51	40	51
		58	51			38	51	51		18	22	51
		56	48			45	51	45		38	43	51
		58	51			51	51	51		39	40	42
		56	50			29	51	43		50	17	38
		56	51			25	46	51		51	51	34
		57	51			38	51	51		36	43	43
		58	51			45	51	44		44	46	45
		58	51			41	42	28		19	17	51
		57	51			51	51	14		51	34	46
		58	51			51	40	51		52	51	46
		57	51			51	51	51		43	22	50
		57	51			43	51	51		55	25	51
		58	51			51	51	45		51	11	40
		60	58			51	51	50		51	51	46
		58	51			51	51	51		40	28	51
		58	51			51	40	44		38	42	21
		57	51			51	51	50		17	46	50
		58	51			34	50	51		43	50	38
		58	51			48	51	51		51	51	38
		59	51			51	43	40		38	27	51
		58	51			45	51	47		47	33	51
		57	45			50	55	47		40	51	15
		58	46			53	51	41		27	39	27
		58	49			51	50	51		41	50	51
		58	48			37	51	51		51	40	51
		56	51			51	47	51		47	42	51
		58	51			41	51	51		51	54	54
		57	47			51	39	51		44	51	44
		58	51			58	51	51		27	51	41
		58	51			51	56	51		38	42	50
		58	48			50	51	38		46	38	54
		57	51			43	51	51		51	23	56
		56	51			45	51	11		15	40	43
		59	43			51	51	57		9	51	51
		56	51			50	50	44		44	51	46
		58	51			51	47	51		38	51	46
		58	51			51	51	49		38	27	31
		57	56			48	44	51		51	49	51
		58	51			40	58	40		14	41	25
		57	51			41	44	51		25	43	41
		58	51			46	47	51		34	40	50
		56	58			51	45	43		49	13	50
		56	52			51	42	51		51	42	47
		56	43			36	40	45		28	30	31
		57	51			48	51	41		41	44	51
		58	51			39	51	51		14	25	50
		57	51			50	44	51		49	51	25
		58	51			51	51	47		51	41	40
		57	48			38	51	51		38	24	51
		56	51			51	44	51		46	43	40
		58	50			42	51	40		15	43	44
		58	51			43	51	44		27	42	40
		57	51			35	50	51		40	51	41
		58	40			51	51	41		41	34	43
		57	50			45	57	51		51	41	41
		58	51			51	41	51		50	45	52
		58	51			45	51	49		48	51	42
		58	51			48	51	51		34	37	41
		58	51			49	45	51		13	44	51
		58	49			21	51	41		51	50	50
		57	52			21	51	51		51	51	51
		59	51			44	51	48		33	38	16
		58	51			42	45	48		40	27	41
		58	58			42	51	56		38	51	38
		57	51			46	51	40		33	49	51
		59	45			42	51	51		51	17	41
		58	51			41	40	51		49	51	38
		57	51			53	34	51		51	51	51
		57	51			51	31	34		25	53	51
		57	50			29	48	45		40	40	45
		58	51			57	51	51		25	25	51
		59	51			45	49	51		38	16	39
		58	51			51	51	49		15	57	30
		57	51			39	51	42		22	51	51
		58	38			50	51	28		51	38	45
		56	50			26	38	51		51	58	44
		55	42			49	51	51		49	51	45
		57	32			37	51	51		25	22	51
		56	45			47	51	51		40	49	49
		56	51			51	51	51		51	20	51
		58	51			45	51	40		29	51	52
[truncated: 6,852 more rows]

## Sheet: Fig3eSFig3g_FC70
		t=4+0				t=4+2				t=4+4
		exp#1	exp#2	exp#3		exp#1	exp#2	exp#3		exp#1	exp#2	exp#3			exp#1	exp#2	exp#3
	barcode number	2	6	10		3	7	11		4	8	12		shortening rates	-4.1666	-2.8129	-3.4004
	PD	1.4505	1.37734	1.34694		2.89411	2.98773	2.78878		4.36698	4.52953	4.08895		average shortening rate (bp/PD)	-3.45997
	PD average	1.3916				2.89021				4.32849				SD shortening rate	0.678813
	PD SD	0.0532303				0.0995313				0.222797
	total number of telomeres	1119	1109	764		819	831	1416		1102	1018	745
	average length per experiment	75.815	74.5978	74.9306		70.2393	72.1733	72.435		63.6661	65.7004	65.5221
	average of the average lengths	75.1145				71.6159				64.9629
	SD (average length)	0.629075				1.1993				1.1266
	average length of pool	75.138				71.7776				64.8716
	SD of pool	4.44228				8.27907				12.0973
	individual telomere lengths	70	70	72		14	67	70		70	59	43
		70	70	70		70	57	53		70	56	70
		40	77	71		78	60	77		51	53	67
		77	70	70		77	70	70		51	70	52
		77	63	75		53	67	77		51	68	52
		77	63	70		70	60	78		61	67	70
		77	65	70		70	70	77		70	60	61
		70	63	72		70	67	61		70	59	53
		77	70	70		70	70	61		69	70	59
		77	67	70		70	71	61		44	62	59
		70	67	69		62	71	67		44	56	67
		71	55	70		62	61	68		44	43	67
		72	70	70		77	63	70		59	53	70
		70	67	70		14	70	67		59	73	70
		70	70	70		14	70	53		59	61	70
		63	68	78		14	70	70		54	54	56
		63	71	78		14	70	68		49	65	73
		77	70	62		70	70	70		21	62	67
		70	72	70		70	70	59		70	78	63
		70	70	70		70	62	69		69	77	67
		60	73	70		69	64	61		46	61	70
		70	70	70		69	64	70		70	58	66
		69	77	70		67	62	67		70	50	56
		70	70	70		66	62	67		70	62	70
		78	78	70		70	60	70		70	61	59
		70	70	70		70	77	70		70	60	61
		77	70	70		70	77	70		54	58	70
		69	70	70		52	77	70		54	70	56
		70	70	69		9	70	66		54	70	65
		70	70	67		63	70	60		63	70	65
		77	70	48		76	70	66		68	70	56
		61	70	48		67	70	59		70	70	59
		77	70	48		67	65	59		69	70	63
		73	70	72		67	53	66		69	59	69
		72	70	70		67	77	70		69	61	67
		72	70	70		67	59	73		69	50	21
		70	62	70		69	36	69		69	60	70
		61	77	48		70	70	69		69	67	47
		77	70	70		66	78	70		69	61	66
		50	61	70		70	51	65		69	61	14
		67	60	70		68	62	59		60	70	70
		67	70	69		68	67	70		62	70	70
		78	70	77		51	67	59		54	70	62
		78	64	70		51	67	70		58	70	60
		49	70	78		51	76	70		58	63	60
		69	70	70		70	67	70		64	69	70
		70	70	70		60	67	58		64	70	66
		70	63	70		50	51	66		71	70	62
		68	70	61		21	61	66		64	64	62
		70	70	61		70	66	53		69	70	63
		49	70	61		68	66	61		70	70	63
		77	70	70		64	70	61		70	70	63
		77	63	77		50	70	61		70	70	63
		40	77	77		70	70	61		65	70	54
		40	75	77		62	70	61		65	70	59
		77	58	77		67	70	77		65	70	59
		70	70	77		67	70	59		65	70	70
		70	68	77		70	70	66		65	70	61
		70	64	71		71	70	66		65	70	70
		69	55	70		70	70	72		65	70	54
		67	70	67		70	70	77		25	70	54
		68	70	70		67	70	61		63	47	38
		70	70	70		67	70	70		62	63	70
		73	70	70		67	70	59		59	63	70
		64	77	70		41	70	70		59	59	57
		70	71	70		41	70	65		62	63	60
		70	76	63		77	70	65		70	63	70
		70	68	63		77	70	59		70	63	70
		28	68	64		41	70	60		70	63	63
		71	68	70		69	27	55		70	61	69
		59	68	61		77	66	55		59	70	42
		49	68	73		77	66	68		59	63	70
		49	68	70		70	69	68		59	63	70
		60	68	72		70	62	68		59	63	64
		69	68	72		70	62	68		27	70	57
		70	68	70		70	54	67		59	54	57
		70	68	70		70	69	65		70	70	57
		77	70	70		70	51	68		52	48	65
		65	70	70		57	27	61		73	48	63
		66	70	70		70	64	68		70	48	14
		60	70	44		70	64	70		60	61	64
		60	68	70		69	62	68		34	61	64
		70	76	70		70	65	61		20	61	54
		77	72	70		70	63	68		20	70	58
		65	72	70		66	63	60		70	70	40
		68	66	70		21	70	68		67	30	70
		70	58	70		69	70	70		70	70	54
		70	76	70		59	70	70		45	63	27
		64	76	70		57	70	70		58	60	67
		68	63	70		69	62	70		58	68	70
		68	63	70		59	70	63		58	70	34
		68	58	77		59	70	58		58	70	66
		68	58	70		67	70	70		70	70	59
		70	68	70		67	69	60		70	61	34
		68	63	70		61	62	70		64	46	47
		69	61	70		70	62	70		44	60	70
		72	61	70		66	70	61		65	38	61
		70	75	70		44	60	61		44	61	47
		70	70	70		67	70	59		44	46	47
		78	70	70		59	60	63		61	58	67
		68	67	67		70	60	63		61	56	69
		77	59	67		70	60	53		23	61	76
		60	70	70		70	60	69		23	53	27
		61	61	75		33	65	77		23	58	61
		61	61	62		59	70	70		71	59	70
		77	61	70		70	70	76		59	51	34
		78	70	70		70	70	67		57	58	49
		77	70	75		70	77	61		58	63	53
		70	70	62		70	67	70		63	63	67
		21	70	70		70	67	70		68	62	70
		68	70	70		70	67	70		68	60	67
		66	70	70		67	67	61		60	70	41
		66	70	67		59	70	68		53	54	63
		70	70	67		57	60	70		66	17	70
		70	61	67		59	50	69		70	62	67
		70	70	67		59	66	59		67	69	70
		70	70	70		70	59	59		67	19	27
		61	70	70		70	40	77		53	69	66
		61	70	70		69	63	60		59	69	61
		61	70	72		70	60	59		59	19	58
		68	70	72		70	63	62		59	69	70
		78	71	73		61	63	78		60	51	34
		63	70	70		69	63	73		62	67	51
		64	70	77		69	70	67		59	64	57
		65	70	77		70	70	57		61	53	56
		76	70	41		64	70	57		70	60	47
		76	70	71		64	70	57		70	60	60
		76	70	77		72	70	70		77	60	65
		76	70	70		72	70	67		58	60	60
		64	70	70		75	68	67		54	69	64
		70	70	63		50	70	68		27	59	64
		69	70	63		50	70	70		62	59	53
		69	70	70		50	61	52		62	68	64
		69	70	77		65	59	67		21	68	53
		69	70	70		63	70	67		21	68	63
		69	70	70		70	43	70		63	57	63
		70	70	70		70	70	67		17	21	67
		72	63	70		70	59	65		27	21	67
		70	60	68		70	70	70		63	60	53
		78	63	68		70	70	63		61	21	59
		76	70	68		60	77	63		63	68	59
		76	70	70		70	41	63		17	60	59
		77	63	70		67	60	62		17	63	59
		76	70	70		70	67	59		51	54	56
		77	70	70		70	67	66		61	62	52
		78	70	68		61	69	62		27	61	62
		77	73	68		70	70	57		70	58	62
		77	76	48		70	67	51		58	58	70
		78	73	33		67	76	61		63	77	59
		77	70	33		73	65	61		61	61	59
		77	70	48		73	50	70		27	57	67
		77	70	48		57	50	59		58	57	52
		77	76	77		57	50	71		68	60	57
		77	76	76		57	50	69		70	48	67
		77	70	77		63	50	71		69	51	59
		77	70	74		57	70	66		53	51	59
		77	78	77		57	50	59		70	51	59
		76	63	78		63	70	61		61	51	70
		77	63	78		60	37	61		17	59	65
		76	63	77		67	69	67		61	59	70
		77	77	77		72	70	70		54	63	70
		78	70	77		63	61	67		51	70	67
		77	70	78		78	69	61		51	70	60
		76	70	77		50	69	70		51	70	60
		77	70	77		70	69	52		62	70	52
		76	70	76		70	70	58		51	70	71
		77	70	77		50	70	59		51	77	70
		77	70	78		60	70	61		61	53	56
		77	70	77		60	70	55		61	43	69
		77	63	78		67	66	55		27	61	70
		77	70	77		59	67	55		40	62	70
		77	71	76		71	70	66		70	60	76
		77	71	77		70	57	66		71	68	63
		77	70	77		64	70	70		58	68	54
		77	70	75		64	77	70		58	59	71
		77	71	77		64	70	67		58	59	63
		77	70	77		59	70	67		58	68	69
		77	70	77		72	62	58		40	68	69
		77	61	77		52	62	59		40	66	69
		77	70	77		64	70	59		68	63	66
		77	70	75		64	70	70		61	53	60
		77	70	78		70	70	59		68	61	63
		77	70	76		70	70	70		53	68	69
		77	70	77		64	60	61		68	68	59
		76	70	77		64	60	61		69	68	70
		76	70	77		64	72	67		68	60	70
		77	63	77		70	69	46		67	77	63
		77	63	77		72	69	64		67	75	70
		77	70	77		72	63	69		68	59	17
		77	63	75		70	63	64		52	59	65
		77	70	76		70	69	64		52	62	67
		77	70	76		68	59	59		52	63	67
		78	77	78		51	60	67		52	59	70
		77	70	77		51	69	63		52	76	70
		77	70	77		51	77	60		53	62	67
		78	70	77		55	69	61		70	63	63
		77	70	77		53	70	63		63	59	37
		77	63	76		71	16	65		58	63	67
		77	77	77		72	70	63		69	63	66
		76	78	77		70	63	63		63	62	53
		77	70	77		44	70	63		45	62	53
		76	70	77		44	59	63		45	59	66
		77	70	77		44	77	69		57	67	66
		77	70	76		54	69	70		68	62	61
		76	70	76		62	70	62		70	59	60
		77	70	77		77	70	62		62	70	52
		76	70	77		68	69	67		66	70	60
		77	70	77		49	70	62		66	49	58
		77	70	77		70	67	63		60	61	67
		77	70	78		72	67	60		62	62	40
		77	78	76		68	61	61		63	59	61
		77	77	77		70	67	65		61	60	66
		77	77	77		71	61	70		45	66	70
		77	70	76		70	61	59		53	77	66
		77	70	77		59	67	59		60	60	50
		76	70	77		61	70	70		60	43	66
		77	70	76		60	27	59		59	44	65
		77	70	78		70	63	59		61	60	70
		77	70	77		59	70	59		60	59	70
		76	70	77		70	64	68		60	51	61
		77	73	77		70	58	58		60	51	57
		77	70	77		53	77	53		51	65	57
		77	70	77		70	70	70		25	60	61
		76	70	78		67	65	57		61	36	59
		77	70	77		70	64	67		25	66	70
		76	64	75		70	65	64		67	66	67
		76	70	77		75	69	62		67	54	55
		76	67	76		75	77	63		67	70	59
		78	67	76		75	63	64		70	70	51
		76	70	77		75	70	61		24	70	62
		76	70	76		67	75	59		24	52	62
		76	67	75		59	70	65		61	70	51
		78	70	76		70	61	70		61	36	67
		77	67	77		63	61	59		61	59	45
		77	70	77		63	50	53		67	54	45
		77	66	76		63	63	53		66	26	71
		77	78	77		53	65	52		59	66	70
		77	78	77		51	62	52		59	60	66
		77	70	77		70	70	74		61	51	61
		77	78	76		67	63	52		61	70	67
		76	71	76		53	69	52		63	63	60
		77	70	76		61	70	52		61	69	65
		77	70	76		61	70	64		61	60	61
		77	70	77		59	68	59		73	54	65
		77	67	78		53	66	67		70	61	73
		77	70	76		56	66	68		70	61	73
		77	70	76		75	64	61		27	68	60
		77	63	77		70	59	70		70	30	63
		77	75	78		70	61	68		63	63	54
		77	62	76		70	57	68		65	63	71
		76	70	76		70	70	68		59	55	59
		77	62	76		70	70	70		54	70	59
		77	70	76		70	70	77		58	63	53
		77	62	78		68	70	66		60	70	53
		77	75	77		33	70	67		70	59	63
		77	70	77		66	70	60		70	59	70
		77	70	77		68	70	66		70	66	55
		77	62	78		70	70	70		70	75	63
		78	71	77		70	63	36		70	70	66
		77	67	76		63	63	70		70	70	66
		77	62	77		53	64	61		63	70	69
		77	70	76		61	64	59		63	75	69
		78	65	76		59	61	70		60	70	49
		77	70	77		63	61	66		59	70	62
		77	69	77		54	60	59		21	66	56
		77	63	77		70	60	70		62	48	51
		77	77	77		70	61	61		70	52	44
		78	68	77		69	59	61		59	52	66
		78	73	77		70	61	60		62	52	69
		77	70	77		70	70	64		42	52	64
		77	77	77		50	63	59		40	64	18
		77	70	75		70	69	67		62	62	41
		77	70	75		68	69	62		62	62	46
		77	70	77		68	68	70		69	64	70
		77	72	77		70	68	70		69	63	70
		77	70	76		68	54	70		70	62	53
		78	76	76		69	54	64		69	64	57
		78	76	76		69	77	63		69	62	57
		77	76	76		50	70	75		70	62	62
		77	76	76		69	61	62		70	62	69
		78	76	76		70	70	70		69	62	59
		77	75	77		68	70	30		69	62	70
		77	77	76		70	70	60		53	62	55
		77	75	76		68	70	60		60	56	70
		77	76	77		59	67	77		63	60	29
		74	75	76		70	61	61		40	60	54
		77	77	77		63	61	57		60	63	70
		79	77	77		70	61	70		48	70	55
		77	77	77		69	70	61		58	43	55
		75	77	76		60	70	70		70	56	55
		77	77	77		65	68	68		70	61	55
		77	75	77		71	68	55		53	53	55
		78	76	77		70	68	55		53	53	55
		78	76	77		65	63	67		59	56	69
		78	76	78		65	63	61		40	63	59
		77	76	78		65	70	61		70	48	55
		77	76	77		66	62	22		70	63	55
		77	78	76		63	66	60		68	63	55
		77	78	76		70	58	70		68	54	29
		77	76	76		70	15	70		59	60	68
		77	76	76		70	70	70		70	21	56
		77	77	76		70	61	73		68	21	56
		78	77	77		70	63	62		62	53	55
		77	77	76		70	68	69		62	65	59
		74	76	76		64	60	69		62	61	70
		75	77	76		63	70	60		62	62	76
		77	76	78		67	61	70		45	61	29
		77	76	78		53	61	60		45	66	70
		78	77	77		66	70	70		45	66	55
		77	77	77		66	63	70		59	63	59
		77	75	77		70	61	70		45	66	70
		77	74	78		70	60	76		59	42	70
		77	74	78		70	70	70		60	51	55
		77	78	77		70	64	70		69	51	70
		77	75	76		70	64	76		56	62	59
		77	75	77		60	70	77		56	60	70
		77	75	77		69	72	68		66	52	55
		75	77	77		70	58	55		70	70	70
		77	78	76		60	70	67		63	70	70
		77	78	77		35	78	61		53	70	70
		77	76	77		70	76	61		59	59	70
		78	77	78		70	77	67		70	61	68
		77	76	77		61	77	70		68	61	70
		79	77	77		70	77	70		61	51	70
		77	77	77		70	76	70		53	70	55
		75	77	77		60	75	70		78	70	55
		77	77	77		60	76	70		77	59	68
		77	77	76		61	77	55		53	54	70
		77	75	77		64	76	70		53	77	55
		77	76	77		60	75	70		62	59	22
		77	76	77		39	77	70		62	59	67
		77	77	76		77	77	67		59	70	67
		77	76	76		77	75	70		56	53	70
		78	77	76		70	76	70		59	53	50
		77	76	76		69	76	68		66	54	63
		78	75	76		59	77	68		59	54	37
		77	78	76		65	78	70		59	66	70
		76	76	76		77	77	70		59	66	48
		77	77	76		76	77	65		66	52	61
		77	76	76		77	76	65		70	70	70
		77	76	76		69	77	67		71	63	72
		77	76	76		69	77	70		70	77	70
		77	76	77		76	77	70		70	77	70
		77	77	76		14	77	70		43	77	63
		76	76	76		14	77	70		62	78	63
		77	76	76		14	78	70		62	77	63
		78	76	77		63	77	59		37	63	59
		76	76	76		63	76	68		49	59	56
		76	76	76		58	76	69		49	59	56
		77	77	76		62	85	59		49	63	70
		76	76	76		62	77	68		58	61	59
		76	76	76		61	77	70		58	62	61
		77	77	75		61	77	70		52	67	61
		76	77	77		71	77	70		43	59	70
		77	76	77		71	77	68		56	70	62
		77	78	77		70	75	46		43	68	70
		77	75	77		77	75	62		61	58	61
		77	75	76		69	74	70		65	67	70
		76	76	77		73	77	69		70	63	58
		77	76	76		61	76	51		70	63	58
		78	76	76		70	76	70		64	63	59
		77	76	76		69	76	67		64	61	53
		77	77	76		65	77	67		67	27	59
		75	75	76		68	77	61		67	51	66
		78	76	76		68	77	15		51	51	66
		77	76	76		69	75	59		57	51	66
		77	75	77		70	75	77		62	51	46
		77	75	76		70	78	67		62	51	59
		75	75	77		70	75	70		62	51	70
		75	76	77		70	75	44		61	68	59
		77	76	77		70	77	44		61	70	70
		78	75	76		70	77	67		41	70	58
		77	75	78		70	75	67		61	63	28
		77	76	75		70	76	59		61	28	61
		76	75	75		70	75	77		61	64	55
		77	75	76		63	77	64		61	62	70
		77	76	77		70	77	67		61	53	70
		77	76	77		50	77	66		65	61	68
		77	76	77		63	77	70		70	61	68
		77	76	77		69	76	70		63	61	68
		78	75	76		59	76	61		63	67	68
		77	76	77		63	76	61		63	67	68
		77	76	77		57	77	78		63	68	70
		77	76	77		62	76	56		44	70	69
		77	76	76		62	77	70		44	70	62
		77	76	77		70	75	78		44	66	59
		77	78	76		71	76	44		55	70	63
		78	76	76		60	77	61		70	70	59
		77	77	76		60	77	68		64	54	63
		77	75	76		60	76	78		63	70	63
		77	75	76		70	76	70		70	57	63
		77	77	78		70	76	59		30	57	63
		77	76	77		35	77	61		59	21	70
		77	77	77		66	78	55		59	50	61
		77	78	77		70	77	72		59	70	61
		77	75	77		52	76	68		61	61	61
		76	76	77		70	77	70		60	61	61
		77	76	76		69	77	70		66	63	60
		77	76	77		62	77	59		69	59	69
		77	76	77		60	77	59		69	62	70
		77	77	77		57	76	70		69	60	70
		77	77	77		70	76	59		62	64	51
		77	76	76		69	77	59		62	64	63
		77	76	78		69	77	59		70	68	63
		77	77	77		63	75	61		62	54	68
		77	77	77		63	77	70		62	62	67
		77	76	77		70	77	76		62	62	62
		77	76	76		65	76	69		62	28	70
		77	76	76		63	75	69		53	28	70
		77	76	76		76	77	62		59	64	70
		77	76	77		77	77	65		38	61	62
		77	76	76		76	77	65		70	50	59
		77	78	77		76	76	61		63	63	59
		77	76	77		77	76	70		62	61	67
		77	75	77		76	76	68		70	67	57
		77	75	76		77	76	70		70	50	65
		77	77	77		77	77	66		70	47	65
		76	77	77		76	75	66		70	62	65
		77	75	77		76	77	70		70	52	65
		78	77	76		76	76	70		70	70	65
		77	77	77		76	77	61		70	69	62
		76	77	77		76	78	67		38	60	62
		77	76	77		76	76	70		62	52	62
		77	76	77		76	76	70		60	52	49
		77	77	78		77	76	65		72	52	41
		77	75	77		75	77	65		72	70	60
		77	76	77		75	76	72		69	52	78
		77	76	77		75	78	72		28	62	66
		77	78	77		75	77	70		77	70	63
		77	77	77		77	77	68		68	66	70
		77	76	77		78	75	68		61	61	53
		77	77	77		78	77	68		61	61	66
		77	77	77		77	77	68		61	50	52
		77	77	77		76	77	62		55	63	53
		77	77	75		76	76	55		55	64	77
		77	78	76		78	77	70		67	64	70
		77	77	76		77	77	70		67	57	70
		77	78	77		77	75	73		71	61	66
		77	77	77		78	75	67		71	61	68
		77	77	77		76	77	70		62	61	62
		77	77	77		75	77	66		62	69	51
		77	77	77		76	77	67		60	70	67
		76	77	77		76	77	66		60	58	61
		78	77	77		76	76	78		60	61	56
		77	76	76		75	77	69		69	50	69
		76	77	76		75	77	77		58	61	57
		77	76	77		77	77	69		56	48	62
		77	78	77		77	77	43		70	69	61
		77	76	77		75	77	70		70	56	67
		77	77	76		75	76	58		69	61	70
		77	76	77		76	75	59		61	70	68
		77	76	77		76	79	70		62	76	70
		78	77	77		76	89	68		63	67	66
		77	76	77		78	89	72		63	53	62
		77	76	75		77	89	61		69	77	70
		77	76	77		78	77	70		69	77	53
		76	76	77		77	75	65		69	60	53
		77	76	78		77	76	65		67	59	58
		77	77	77		77	76	61		63	68	67
		77	77	77		77	77	76		72	76	67
		77	74	76		77	77	70		65	52	66
		78	76	75		77	75	77		65	70	78
		77	76	77		76	76	65		65	70	53
		77	76	77		77	77	59		65	41	70
		77	77	76		75	77	59		51	62	60
		77	77	76		75	76	72		65	60	61
		76	76	77		77	76	70		14	50	70
		76	76	76		76	78	68		72	62	60
		78	76	77		77	77	68		72	48	59
		77	77	75		77	75	60		65	69	53
		76	78	76		77	76	63		65	58	44
		77	77	77		76	76	70		65	69	68
		77	77	76		77	77	69		59	69	27
		77	77	77		77	77	70		59	70	27
		77	77	77		77	77	70		59	62	59
		77	78	78		77	77	68		59	46	61
		77	76	75		77	75	60		59	46	60
		77	76	75		77	77	60		43	55	72
		77	76	75		76	77	60		60	55	70
		77	76	75		76	77	54		60	57	70
		78	76	77		76	77	60		67	44	70
		78	76	77		77	78	70		67	70	70
		77	76	77		77	78	70		58	60	73
		77	77	77		77	77	68		58	55	64
		77	75	77		77	77	57		69	24	60
		77	76	77		78	77	57		21	70	69
		77	76	77		76	77	59		62	76	70
		76	76	77		75	76	70		64	61	21
		77	77	76		75	76	62		69	61	65
		77	77	77		76	76	62		53	58	62
		77	77	77		76	76	59		59	70	64
		77	77	76		78	76	72		70	64	64
		77	78	77		77	76	70		57	61	64
		77	78	76		75	77	68		34	66	41
		77	77	77		77	76	59		69	63	41
		77	76	79		77	78	58		67	54	59
		78	77	77		76	77	70		67	54	59
		77	76	77		77	77	70		69	70	59
		76	76	77		77	77	70		34	17	65
		77	76	77		77	77	70		60	60	70
		77	76	76		77	76	70		61	57	70
		78	76	75		78	78	70		63	57	28
		77	76	77		78	77	59		63	57	41
		77	76	76		76	77	59		70	59	70
		76	76	76		76	77	62		54	53	70
		77	76	77		76	77	62		31	59	70
		78	77	77		77	77	70		31	58	59
		76	75	77		75	77	62		70	58	44
		77	78	76		77	76	70		70	54	44
		77	76	76		78	77	70		53	48	70
		76	77	76		77	77	70		59	70	52
		78	76	75		92	77	70		57	70	70
		77	75	76		76	77	60		57	70	52
		76	75	78		77	76	60		69	48	52
		77	78	77		77	76	66		70	70	50
		77	77	77		76	76	76		70	70	70
		77	77	77		78	76	76		42	59	66
		77	77	77		76	77	77		42	69	70
		77	76	76		76	77	77		54	55	59
		77	76	77		76	77	77		23	55	58
		78	78	77		76	77	77		70	61	75
		78	77	76		76	77	77		64	70	75
		77	77	77		77	76	77		53	62	76
		76	77	77		77	77	77		59	54	76
		76	77	77		76	77	77		70	62	76
		77	77	77		76	77	76		70	60	76
		77	76	77		77	77	77		70	21	77
		77	76	77		76	77	77		63	63	77
		77	76	76		78	77	77		54	38	77
		77	78	75		77	77	77		54	70	77
		77	76	77		77	75	78		58	42	76
		78	76	75		76	75	75		70	61	77
		77	76	75		78	75	77		70	56	77
		78	77	75		75	75	76		63	70	77
		77	76	75		77	76	77		63	56	76
		77	76	77		76	77	77		63	56	77
		77	76	76		77	77	76		63	56	77
		77	76	77		76	74	77		63	59	75
		77	76	77		76	76	76		77	24	77
		78	76	76		76	77	78		63	59	75
		77	76	77		78	76	77		52	64	77
		77	76	78		75	75	77		52	63	77
		77	77	77		76	76	77		68	70	76
		77	75	77		77	77	76		70	59	77
		77	75	76		76	77	76		70	57	77
		77	75	78		76	77	77		66	58	77
		77	75	76		76	75	77		63	55	77
		78	77	76		76	77	76		61	55	76
		77	77	76		76	77	77		41	67	77
		76	78	77		76	77	77		41	67	74
		77	76	78		77	77	77		52	67	77
		76	76	77		76	76	78		45	70	77
		77	76	78		76	76	78		57	70	76
		78	76	77		77	76	75		77	62	77
		77	76	77		78	77	75		70	58	77
		77	76	76		77	76	77		69	65	77
		77	77	76		75	77	76		56	64	77
		77	77	77		76	76	77		70	70	77
		78	76	77		74	75	78		70	70	78
		78	76	76		78	76	75		70	61	77
		77	76	76		74	77	77		70	63	77
		77	75	77		77	77	76		65	70	77
		77	76	76		76	76	77		34	70	77
		77	77	77		76	77	77		70	60	75
		78	75	74		76	77	77		70	62	75
		77	76	74		76	76	77		68	60	75
		77	75	75		76	76	76		70	63	75
		77	77	77		77	77	75		70	68	75
		77	76	77		76	76	77		70	68	75
		76	77	77		78	76	77		17	68	75
		76	75	77		76	77	77		44	40	75
		77	77	77		77	77	77		20	62	77
		77	76	78		77	77	76		20	70	77
		77	75	77		77	76	77		64	70	77
		78	77	77		76	76	76		57	73	75
		77	77	76		76	76	77		68	54	75
		77	76	78		76	76	77		68	76	75
		77	77	76		76	76	77		68	77	75
		77	77	76		76	77	75		57	63	77
		77	77	76		76	77	77		69	60	75
		77	76	76		78	76	76		70	39	77
		77	77	76		77	76	77		70	70	77
		77	77	77		77	77	76		70	69	78
		78	77	77		77	76	76		70	59	77
		77	78	77		77	78	77		66	39	78
		77	76	77		75	77	77		69	64	77
		77	77	77		77	76	76		24	36	76
		77	76	77		77	77	77		24	77	77
		77	78	77		77	76	75		24	59	77
		77	78	75		77	76	77		52	38	77
		77	77	77		77	77	77		52	70	77
		76	75	77		77	77	76		56	61	77
		77	78	77		78	77	75		61	38	76
		78	76	77		77	77	77		59	38	77
		77	75	77		77	77	77		66	23	77
		77	76	76		76	77	79		63	64	77
		77	76	77		77	78	77		70	23	77
		76	76	77		77	77	75		71	52	78
		77	76	76		77	77	76		64	50	77
		78	76	77		77	77	77		64	38	77
		78	76	76		77	76	77		75	61	77
		77	76	77		76	77	76		32	66	77
		77	75	77		77	77	77		68	58	77
		77	77	78		77	77	77		51	51	77
		76	77	77		77	76	77		42	63	76
		77	77	77		77	76	78		51	63	76
		75	77	75		77	78	77		51	64	77
		79	77	76		77	77	77		51	68	77
		77	77	77		76	75	77		51	68	75
		77	76	77		76	77	77		51	68	75
		76	75	77		77	77	77		53	63	77
		77	75	77		76	76	77		53	62	77
		77	75	78		76	77	76		53	67	77
		77	75	76		76	77	77		53	66	75
		76	75	77		77	75	77		58	57	75
		77	75	77		77	76	77		58	66	77
		76	75	77		77	76	77		60	29	77
		77	76	76		76	77	77		59	29	76
		77	75	76		76	77	77		59	69	76
		77	75	76		77	77	77		59	62	77
		76	76	77		77	77	77		46	63	76
		78	77	76		77	77	77		46	63	76
		76	77	77		76	77	77		75	70	74
		75	77	76		76	77	77		70	70	77
		77	76	77		75	77	77		70	70	77
		77	75	77		76	77	77		68	22	77
		77	78	77		75	77	77		61	41	78
		77	77	77		76	77	76		71	63	77
		77	76	76		77	76	77		54	58	76
		77	76	75		75	77	76		54	59	76
		78	76	77		77	78	76		54	59	77
		77	77	77		77	76	77		61	63	77
		77	76	75		77	77	77		14	59	77
		77	76	76		77	77	77		14	70	77
		78	75	75		75	77	77		66	59	77
		77	75	75		77	77	76		71	59	76
		78	76	75		77	77	77		71	37	77
		77	77	78		77	77	77		71	70	75
		76	77	77		77	77	77		66	68	75
		76	77	76		77	77	77		70	62	75
		77	77	76		77	75	77		62	41	75
		77	76	75		76	77	77		68	70	77
		77	76	75		76	77	77		70	38	76
		78	76	75		76	75	77		66	62	76
		77	75	75		76	75	77		70	70	76
		77	77	76		77	75	77		66	40	77
		77	75	76		76	75	77		68	62	77
		77	75	78		77	76	77		68	62	77
		78	75	76		77	76	77		68	60	77
		76	76	76		78	76	77		66	61	76
		77	76	76		77	77	77		61	61	76
		77	75	76		77	77	76		61	61	77
		77	75	76		77	76	77		61	68	77
		77	76	76		77	77	77		63	63	76
		77	75	76		77	76	77		62	63	78
		77	75	75		77	77	77		60	62	77
		77	75	75		77	77	77		62	64	77
		77	75	75		77	75	77		31	49	76
		77	75	78		77	75	78		33	62	76
		77	75	75		77	75	75		70	68	76
		77	75	74		77	75	76		68	68	77
		77	75	74		77	76	77		68	68	77
		77	75	74		77	77	77		68	57	77
		77	76	74		77	77	77		62	62	77
		77	75	74		76	78	77		17	59	77
		77	75	77		77	76	77		59	59	77
		78	75	77		77	78	77		61	61	77
		77	76	76		74	78	77		61	61	77
		77	76	77		74	77	77		61	61	77
		76	78	77		75	76	76		70	61	77
		77	77	77		75	75	77		60	57	75
		77	76	77		75	78	75		54	58	77
		76	77	77		76	78	78		67	57	77
		77	77	77		77	78	77		67	57	77
		77	76	77		77	77	77		67	62	77
		77	77	77		76	78	78		62	64	77
		78	76	76		77	77	78		61	64	77
		77	76	77		77	76	77		63	57	76
		77	78	77		77	76	77		63	40	76
		77	76	77		78	75	77		66	76	76
		77	76	77		74	77	77		66	76	75
		77	76	77		75	77	77		66	75	75
		77	76	75		75	77	77		62	77	77
		77	76	77		76	77	77		62	77	76
		77	76	77		76	77	77		65	77	77
		77	76	77		76	77	77		62	77	77
		77	76	77		77	77	78		66	76	77
		77	76	77		75	79	77		62	76	77
		78	76	75		75	77	78		27	76	76
		77	76	77		76	76	77		66	77	76
		77	76	77		76	77	77		71	76	76
		77	76	77		77	77	77		70	76	76
		77	76	76		76	76	77		70	77	77
		77	76	77		77	76	77		52	77	77
		77	77	77		77	75	77		65	77	77
		76	76	76		75	77	77		60	77	77
		77	76	76		77	77	77		53	76	77
		77	76	76		77	77	77		70	79	77
		77	76	77		77	76	76		70	77	77
		77	77	75		77	77	77		70	76	77
		77	76	77		78	78	76		61	76	77
		78	77	76		77	77	76		59	75	77
		77	78	76		77	77	77		61	77	78
		77	77	76		77	75	75		60	77	77
		77	76	77		77	75	77		60	76	77
		76	76	76		76	78	77		54	77	77
		77	76	77		76	77	77		54	77	77
		77	76	76		77	77	77		70	77	76
		77	77	76		77	75	77		54	76	77
		77	76	77		77	77	75		68	76	77
		77	76	77		76	76	77		68	75	77
		77	76	76		78	77	77		68	77	77
		77	76	77		77	77	76		62	76	77
		77	77	77		75	76	77		67	77	78
		76	76	77		75	76	76		67	77	77
		77	76	77		77	77	78		60	77	77
		77	95	77		77	77	75		62	77	78
		75	76	77		77	77	77		62	77	76
		77	75	77		77	77	77		60	77	77
		77	75	77		77	77	77		60	77	76
		77	95	76		78	77	76		61	76	78
		77	76	76		77	76	77		59	78	77
		77	76	76		76	76	77		59	78	77
		77	76	78		76	76	77		55	77	77
		77	76	77		76	77	76		62	78	76
		77	76	77		77	77	75		31	76	76
		77	76	77		76	76	75		59	77	77
		78	76	77		76	76	77		66	77	76
		77	77	77		78	76	77		66	75	77
		77	76	77		77	76	77		65	78	77
		77	77	77		77	76	77		57	76	75
		77	75	77		77	76	79		66	77	75
		77	79	77		75	77	77		67	77	77
		77	95	76		77	77	76		62	77	77
		76	75	77		76	77	77		32	77	76
		77	76	77		77	77	77		32	78	75
		77	77	78		76	76	76		56	77	77
		78	77	76		77	77	77		62	76	74
		77	95	76		75	76	76		61	77	78
		77	77	77		77	77	77		49	77	75
		77	77	77		76	78	77		59	76	75
		77	77	78		75	78	75		51	77	77
		77	77	77		77	77	77		51	75	77
		77	77	76		77	77	77		62	75	76
		77	76	79		77	77	77		41	77	75
		77	77	76		76	77	77		70	77
		76	76	76		77	76	76		70	77
		77	76	78		77	77	77		70	77
		77	76	77		77	77	77		64	76
		77	76	77		75	77	77		74	77
		77	76	77		76	77	76		70	77
		77	76	77		76	76	77		70	76
		77	77	76		76	77	77		59	76
		77	76	76		77	77	77		61	76
		77	76	77		77	77	76		44	75
		77	77	76		77	76	76		68	75
		77	76	76		77	75	76		61	76
		77	76	77		77	77	77		64	77
		77	78	77		77	76	77		64	76
		77	76	77		77	77	77		70	77
		77	76	77		76	77	76		53	86
		77	76	78		77	76	78		53	77
		77	76	77		75	77	77		70	77
		76	76	78		77	76	77		68	86
		77	77			77	75	77		64	86
		77	78			77	78	77		68	76
		77	77			76	75	77		70	77
		76	76			76	77	77		60	76
		77	76			75	76	76		60	77
		78	75			76	76	77		64	77
		75	77			76	76	77		61	78
		77	76			75	77	77		65	86
		77	77			95	76	77		66	75
		76	75			76	77	75		66	78
		77	75			76	75	78		66	78
		77	77			77	76	77		62	75
		76	76			77	76	77		61	77
		77	76			77	77	76		70	75
		77	76			76	77	77		59	77
		77	76			75	77	77		52	76
		78	76			76	76	76		62	75
		78	78			78	77	84		61	76
		77	75			77	77	77		62	76
		76	78			77	76	76		55	77
		75	76			76	76	77		56	77
		78	75			76	77	77		70	77
		77	76			77	77	77		60	77
		77	76			76	75	77		60	79
		78	75			77	78	77		60	76
		76	76			77	76	77		70	76
		77	76			76	78	77		60	78
		77	77			78	77	77		60	78
		77	77			77	77	77		60	78
		77	76			77	76	77		60	77
		78	76			77	77	77		57	76
		77	76			77	76	77		57	76
		77	76			77	76	77		41	75
		78	75			77	76	77		63	77
		77	75			77	76	77		70	76
		76	75			76	77	77		70	76
		77	76			76	77	77		70	77
		77	76			77	77	76		70	75
		77	76			77	77	76		70	75
		77	77			77	76	77		62	76
		77	76			77	77	76		70	76
		77	76			76	77	78		70	77
		78	76			77	77	76		62	76
		77	78			76	76	77		62	76
		77	77			79	77	77		61	76
		77	77			77	77	77		66	76
		77	75			75	77	75		70	76
		77	75			75	77	77		53	78
		77	77			77	77	77		36	77
		77	75			77	77	75		53	79
		76	77			76	77	77		36	77
		77	95			75	77	77		36	77
		77	77			77	75	77		56	77
		77	76			77	75	77		52	75
		77	76			77	77	78		36	75
		78	77				76	77		66	75
		78	78				77	77		36	77
		77	75				76	77		70	78
		76	75				77	76		70	75
		77	76				76	76		70	75
		77	75				76	77		62	77
		77	76				76	77		62	78
		77	77				76	77		62	76
		77	75				77	77		66	77
		76	77				77	77		64	77
		76	77				77	77		51	93
		76	77				77	77		38	77
		77	76					77		38	77
		77	76					77		75	78
		76	77					77		77	75
		77	77					76		76	76
		77	76					77		77	77
		77	77					75		76	75
		77	78					77		77	76
		77	76					75		77	78
		77	77					77		76	76
		77	77					77		76	77
		78	77					77		77	77
		77	77					76		77	76
		77	78					75		76	76
		77	76					76		77	76
		77	75					77		77	76
		77	76					77		78	75
		77	77					77		77	77
		77	77					75		77	77
		77	76					78		76	77
		77	77					79		76	77
		77	76					75		76	77
		77	77					75		77	76
		77	76					75		77	77
		77	76					77		77	77
		77	76					77		76	77
		75	77					77		77	78
		77	76					76		75	77
		77	76					77		76	77
		77	76					77		76	77
		77	76					76		76	77
		77	77					77		77	77
		77	76					77		75	93
		78	76					77		75	78
		78	76					77		77	77
		77	76					77		78	77
		76	76					77		77	77
		76	76					76		77	78
		77	76					76		76	77
		77	76					77		77	77
		77	76					77		77	76
		77	76					77		77	77
		77	75					77		78	77
		77	76					76		78	77
		76	76					77		75	77
		78	76					77		77	93
		77	76					77		77	77
		77	77					77		77	77
		77	76					75		77	93
		77	76					77		77	77
		77	76					75		76	76
		77	77					77		77	77
		77	76					77		77	78
		76	76					75		77	78
		76	75					76		77	76
		77	78					77		77	76
		77	75					77		76	76
		77	75					77		76	76
		77	75					76		77	77
		77	76					76		74	78
		76	76					78		77	78
		77	76					77		77	77
		77	76					77		77	77
		78	75					77		77	77
		77	78					76		76	76
		77	77					78		77	78
		77	77					78		75	76
		77	76					77		76	77
		77	76					78		78	75
		77	76					77		76	77
		77	77					77		76	77
		77	76					77		76	78
		77	78					76		76	78
		77	77					77		76	75
		77	76					77		77	76
		77	77					77		76	77
		77	78					77		77	77
		77	79					78		77	77
		77	78					77		77	77
		77	79					77		77	77
		76	77					77		77	77
		76	76					77		77	77
		76	77					77		77	76
		77	76					78		78	77
		77	76					77		76	78
		77	77					77		76	77
		77	77					77		74	76
		77	75					75		74	77
		79	77					75		77	77
		77	76					77		77	77
		77	75					77		77	77
		77	76					76		76	77
		77	76					77		74	76
		77	76					77		74	78
		77	77					77		74	77
		77	76					77		74	77
		78	77					77		76	77
		77	77					75		78	77
		77	76					77		78	77
		77	77					77		74	77
		77	76					76		78	77
		77	75					77		76	77
		77	75					77		75	77
		77	75					77		75	77
		77	76					77		75	77
		77	77					75		76	78
		77	76					77		77	77
		78	76					77		89	77
		77	76					77		76	77
		76	77					77		77	77
		76	77					77		77	75
		77	75					77		77	77
		77	76					76		76	78
		77	77					76		77	77
		78	75					76		77	77
		77	76					76		76	77
		77	76					77		77	77
		77	75					77		77	77
		77	75					76		77	77
		77	75					76		77	75
		77	75					76		77	77
		77	75					77		77	75
		77	75					77		75	76
		78	75					77		77	77
		77	75					77		76	75
		77	78					76		75	77
		78	77					77		75	77
		77	77					77		77	76
		77	77					78		77	76
		77	77					75		76	77
		77	78					76		74	76
		77	76					76		76	77
		77	77					75		75	77
		77	76					76		77	78
		77	77					75		76	77
		75	75					75		77	77
		77	76					77		77	78
		77	77					77		75	76
		77	78					77		75	77
		77	78					77		77	77
		77	77					77		77	77
		77	77					77		75	77
		77	77					77		77	77
		77	77					76		75	77
		78	77					77		77	77
		78	76					77		77	76
		77	77					77		77	76
		77	77					76		78	78
		77	76					77		76	77
		77	76					76		77	77
		77	75					76		77	77
		76	75					77		77	77
		77	75					77		75	77
		77	75					78		77	78
		77	75					77		76	77
		75	75					77		77	74
		77	77					77		77	77
		78	77					77		77	76
		76	78					77		76	75
		78	76					77		76	75
		77	76					75		76	77
		77	76					77		76	78
		75	77					77		77	77
		78	76					76		77	76
		75	78					76		77	76
		77	78					76		77	75
		76	76					77		78	75
		76	77					77		74	75
		77	75					77		75	76
		77	77					77		76	75
		75	76					77		75	75
		77	76					77		76	75
		75	78					77		77	77
		77	76					77		74	77
		78	76					77		77	75
		77	76					78		78	75
		79	76					77		77	75
		79	76					78		77	77
		75	77					77		78	76
		75	77					77		76	77
		75	76					77		76	77
		77	75					77		74	77
		77	77					77		74	76
		77	77					76		77	77
		77	76					76		76	78
		77	77					75		76	76
		77	76					77		77	77
		77	76					74		78	75
		78	76					77		77
		78	77					77		77
		77	76					77		77
		77	76					77		76
		77	76					76		77
		77	76					77		77
		77	77					77		76
		77	76					76		77
		78	76					77		77
		78	76					77		77
		78	77					77		77
		75	76					77		77
		77	76					75		77
		77	76					77		77
		77	76					76		77
		78	75					77		78
		76	75					77		77
		77	78					77		77
		77	76					77		76
		77	77					77		76
		77	78					77		76
		77	76					77		76
		77	77					77		76
		77	75					76		76
		76	79					76		76
		76	78					77		89
		77	78					77		89
		77	76					77		75
		77	77					77		78
		78	78					78		78
		77	77					77		77
		76	78					77		77
		75	77					77		78
		77	76					74		77
		77	76					75		77
		77	77					77		77
		77	78					77		77
		77	75					74		77
		77	76					77		76
		77	76					78		76
		77	77					77		76
		77	77					77		78
		77	76					76		77
		77	76					77		76
		77	77					77		77
		77	77					77		85
		78	75					77		75
		77	77					77		77
		77	77					77		77
		77	77					77		78
		76	78					77		76
		76	77					78		77
		77	76					77		77
		76	76					77		76
		76	77					78		76
		77	77					76		76
		77	77					77		76
		76	77					77		76
		77	75					77		77
		76	77					77		77
		76	76					77		77
		77	75					77		76
		76	76					77		77
		77	77					77		77
		76	77					76		77
		76	76					76		77
		77	78					77		77
		77	77					77		77
		79	76					77		77
		77	76					77		78
		77	76					76		76
		77	78					77		77
		77	77					77		76
		77	75					77		76
		77	77					77		77
		77	77					77		77
		75	77					77		77
		77	77					77		76
		76	77					77		77
		77	76					77		77
		77	76					77		76
		77	76					76		78
		76	76					77		79
		77	78					77		77
		77	76					77
		78	78					78
		77	76					77
		77	76					76
		77	76					76
		79	76					77
		77	76					77
		77						77
		77						77
		77						77
		77						77
		77						77
		77						77
		77						77
		78						76
		77						77
		77						77
								76
								77
								77
								77
								77
								77
								77
								77
								77
								77
								77
								76
								77
								77
								76
								77
								77
								76
								76
								77
								77
								77
								76
								76
								77
								77
								77
								77
								77
								77
								78
								79
								77
								77
								77
								76
								77
								77
								77
								77
								77
								76
								77
								77
								77
								76
								76
								76
								77
								76
								77
								77
								77
								77
								78
								77
								76
								78
								77
								77
								77
								77
								77
								77
								77
								77
								77
								76
								77
								77
								77
								77
								77
								78
								77
								76
								77
								77
								78
								77
								77
								76
								77
								77
								77
								77
								77
								77
								77
								77
								76
								78
								75
								75
								77
								77
								75
								77
								77
								77
								77
								77
								77
								77
								77
								77
								75
								77
								77
								76
								76
								77
								77
								76
								78
								77
								76
								76
								76
								77
								76
								76
								77
								77
								77
								77
								77
								77
								77
								77
								76
								76
								75
								76
								75
								75
								76
								77
								77
								77
								77
								77
								77
								79
								76
								76
								76
								77
								77
								77
								77
								77
								77
								77
								77
								77
								77
								77
								77
								77
								77
								77
								77
								77
								76
								77
								77
								79
								77
								77
								76
								77
								77
								77
								77
								77
								77
								78
								79
								77
								76
								76
								77
								77
								76
								76
								77
								77
								76
								75
								77
								77
								77
								77
								75
								78
								77
								77
								77
								77
								77
								76
								77
								77
								76
								77
								77
								77
								76
								76
								77
								77
								78
								77
								76
								77
								77
								76
								75
								76
								77
								77
								77
								77
								77
								77
								78
								77
								77
								76
								77
								76
								77
								77
								77
								77
								77
								77
								77
								76
								76
								76
								77
								74
								77
								76
								77
								77
								77
								76
								76
								76
								75
								77
								77
								77
								77
								76
								75
								77
								76
								77
								75
								77
								75
								77
								77
								77
								77
								76
								77
								77
								75
								78
								78
								77
								76
								77
								76
								76
								76
								77
								77
								78
								77
								77
								78
								77
								77
								77
								77
								77
								76
								77
								77
								77
								77

## Sheet: SFig3cInset
SFig3		telomere lengths (bp)									for histogram
		non divergent	divergent			telomere reelongations (bp)	occurrences	frequency			classes	frequency
		58	13			1	0	0			0	0
		58	28			2	0	0			10	0.0266667
		58	31			3	0	0			20	0.0844444
		58	39			4	0	0			30	0.0933333
		58	40			5	0	0			40	0.142222
		58	40			6	0	0			50	0.128889
		58	47			7	0	0			60	0.133333
		58	55			8	0	0			70	0.08
		58	61			9	1	0.00444444			80	0.106667
		58	77			10	1	0.00444444			90	0.0577778
		58	103			11	0	0			100	0.0222222
		58	127			12	0	0			110	0.0488889
		57	5			13	0	0			120	0.0222222
		57	7			14	0	0			130	0.0177778
		57	8			15	0	0			140	0.00444444
		57	10			16	0	0			150	0.00444444
		57	10			17	0	0			160	0.00888889
		57	11			18	0	0			170	0.00888889
		57	11			19	0	0			>180	0.00888889
		57	12			20	0	0
		57	13			21	0	0
		57	14			22	0	0
		57	15			23	0	0
		57	16			24	0	0
		57	17			25	0	0
		57	19			26	0	0
		57	19			27	0	0
		57	19			28	0	0
		57	20			29	1	0.00444444
		57	20			30	0	0
		57	21			31	0	0
		57	22			32	0	0
		57	25			33	2	0.00888889
		57	25			34	0	0
		57	26			35	0	0
		57	27			36	0	0
		57	28			37	0	0
		57	28			38	0	0
		57	28			39	1	0.00444444
		57	28			40	0	0
		57	29			41	1	0.00444444
		57	29			42	1	0.00444444
		57	29			43	0	0
		57	29			44	0	0
		57	29			45	0	0
		57	31			46	13	0.0577778
		57	31			47	0	0
		57	33			48	0	0
		57	33			49	0	0
		57	33			50	0	0
		57	33			51	33	0.146667
		57	34			52	2	0.00888889
		57	35			53	0	0
		57	35			54	0	0
		57	36			55	1	0.00444444
		57	36			56	2	0.00888889
		57	36			57	154	0.684444
		57	36			58	12	0.0533333
		57	38			59	0	0
		57	38			60	0	0
		57	39			61	0	0
		57	39			62	0	0
		57	39			63	0	0
		57	39			64	0	0
		57	40			65	0	0
		57	40			66	0	0
		57	41			67	0	0
		57	41			68	0	0
		57	41			69	0	0
		57	42			70	0	0
		57	42			71	0	0
		57	42			72	0	0
		57	43			73	0	0
		57	43			74	0	0
		57	44			75	0	0
		57	44			76	0	0
		57	45			77	0	0
		57	45			78	0	0
		57	45
		57	46
		57	46
		57	47
		57	48
		57	48
		57	49
		57	50
		57	51
		57	51
		57	52
		57	52
		57	52
		57	53
		57	54
		57	54
		57	55
		57	57
		57	57
		57	57
		57	58
		57	59
		57	59
		57	59
		57	59
		57	60
		57	60
		57	61
		57	62
		57	62
		57	62
		57	64
		57	64
		57	64
		57	67
		57	68
		57	69
		57	69
		57	70
		57	71
		57	71
		57	72
		57	72
		57	72
		57	73
		57	73
		57	73
		57	74
		57	74
		57	74
		57	75
		57	78
		57	78
		57	79
		57	81
		57	81
		57	82
		57	82
		57	83
		57	83
		57	84
		57	85
		57	86
		57	86
		57	88
		57	89
		57	91
		57	93
		57	93
		57	94
		57	101
		57	103
		57	104
		57	104
		57	104
		57	105
		57	107
		57	108
		57	115
		57	116
		57	119
		57	123
		57	124
		57	131
		57	148
		57	164
		57	170
		57	276
		56	55
		56	100
		55	15
		52	49
		52	57
		51	9
		51	17
		51	18
		51	19
		51	25
		51	27
		51	30
		51	32
		51	32
		51	34
		51	37
		51	39
		51	44
		51	45
		51	46
		51	47
		51	48
		51	52
		51	60
		51	60
		51	60
		51	61
		51	61
		51	67
		51	69
		51	71
		51	74
		51	74
		51	75
		51	79
		51	122
		51	155
		51	156
		46	18
		46	29
		46	32
		46	39
		46	56
		46	57
		46	58
		46	66
		46	89
		46	108
		46	109
		46	117
		46	188
		42	30
		41	43
		39	52
		33	47
		33	78
		29	79
		10	118
		9	78

## Sheet: SFig4_WB
Source Data Supplementary Figure 4a.

## Sheet: Fig4_ReadMeMicrofluidics
Fig4_ReadMe
Fig4_FC type_x number of repeats_GalDox media_@ Gal addition frame
0
1	division
1-1-1 column	cell death
1 frame=10min

## Sheet: Fig4c_noFCDoxGal@259
0	0	0	0	0	0	0	0	0	0	0	0	0	0	0	0	0	0	0	0	0	0	0	0	0	0	0	0	0	0	0	0	0	0	0	0	0	0	0	0	0	0	0	0	0	0	0	0	0	0
0	0	0	0	0	0	0	0	0	0	0	0	0	0	0	0	0	0	0	0	0	0	0	0	0	0	0	0	0	0	0	0	0	0	0	0	0	0	0	0	0	0	0	0	0	0	0	0	0	0
0	0	0	0	0	0	0	0	0	0	0	0	0	0	0	0	0	0	0	0	0	0	0	0	0	0	0	0	0	0	0	0	0	0	0	0	0	0	0	0	0	0	0	0	0	0	0	0	0	0
0	0	0	0	0	0	0	0	0	0	0	0	0	0	0	0	0	0	0	0	0	0	0	0	0	0	0	0	0	0	0	0	0	0	0	0	0	0	0	0	0	0	0	0	0	0	0	0	0	0
0	0	0	0	0	0	0	0	0	0	0	0	0	0	0	0	0	0	0	0	0	0	0	0	0	0	0	0	0	0	0	0	0	0	0	0	0	0	0	0	0	0	0	0	0	0	0	0	0	0
0	0	0	0	0	0	0	0	0	0	0	0	0	0	0	0	0	0	0	0	0	0	0	0	0	0	0	0	0	0	0	0	0	0	0	0	0	0	0	0	0	0	0	0	0	0	0	0	0	0
0	0	0	0	0	0	0	0	0	0	0	0	0	0	0	0	0	0	0	0	0	0	0	0	0	0	0	0	0	0	0	0	0	0	0	0	0	0	0	0	0	0	0	0	0	0	0	0	0	0
0	0	0	0	0	0	0	0	0	0	0	0	0	0	0	0	0	0	0	0	0	0	0	0	0	0	0	0	0	0	0	0	0	0	0	0	0	0	0	0	0	0	0	0	0	0	0	0	0	0
0	0	0	0	0	0	0	0	0	0	0	0	0	0	0	0	0	0	0	0	0	0	0	0	0	0	0	0	0	0	0	0	0	0	0	0	0	0	0	0	0	0	0	0	0	0	0	0	0	0
0	0	0	0	0	0	0	0	0	0	0	0	0	0	0	0	0	0	0	0	0	0	0	0	0	0	0	0	0	0	0	0	0	0	0	0	0	0	0	0	0	0	0	0	0	0	0	0	0	0
0	0	0	0	0	0	0	0	0	0	0	0	0	0	0	0	0	0	0	0	0	0	0	0	0	0	0	0	0	0	0	0	0	0	0	0	0	0	0	0	0	0	0	0	0	0	0	0	0	0
0	0	0	0	0	0	0	0	0	0	0	0	0	0	0	0	0	0	0	0	0	0	0	0	0	0	0	0	0	0	0	0	0	0	0	0	0	0	0	0	0	0	0	0	0	0	0	0	0	0
0	0	0	0	0	0	0	0	0	0	0	0	0	0	0	0	0	0	0	0	0	0	0	0	0	0	0	0	0	0	0	0	0	0	0	0	0	0	0	0	0	0	0	0	0	0	0	0	0	0
0	0	0	0	0	0	0	0	0	0	0	0	0	0	0	0	0	0	0	0	0	0	0	0	0	0	0	0	0	0	0	0	0	0	0	0	0	0	0	0	0	0	0	0	0	0	0	0	0	0
0	0	0	0	0	0	0	0	0	0	0	0	0	0	0	0	0	0	0	0	0	0	0	0	0	0	0	0	0	0	0	0	0	0	0	0	0	0	0	0	0	0	0	0	0	0	0	0	0	0
0	0	0	0	0	0	0	0	0	0	0	0	0	0	0	0	0	0	0	0	0	0	0	0	0	0	0	0	0	0	0	0	0	0	0	0	0	0	0	0	0	0	0	0	0	0	0	0	0	0
0	0	0	0	0	0	0	0	0	0	0	0	0	0	0	0	0	0	0	0	0	0	0	0	0	0	0	0	0	0	0	0	0	0	0	0	0	0	0	0	0	0	0	0	0	0	0	0	0	0
0	0	0	0	0	0	0	0	0	0	0	0	0	0	0	0	0	0	0	0	0	0	0	0	0	0	0	0	0	0	0	0	0	0	0	0	0	0	0	0	0	0	0	0	0	0	0	0	0	0
0	0	0	0	0	0	0	0	0	0	0	0	0	0	0	0	0	0	0	0	0	0	0	0	0	0	0	0	0	0	0	0	0	0	0	0	0	0	0	0	0	0	0	0	0	0	0	0	0	0
0	0	0	0	0	0	0	0	0	0	0	0	0	0	0	0	0	0	0	0	0	0	0	0	0	0	0	0	0	0	0	0	0	0	0	0	0	0	0	0	0	0	0	0	0	0	0	0	0	0
0	0	0	0	0	0	0	0	0	0	0	0	0	0	0	0	0	0	0	0	0	0	0	0	0	0	0	0	0	0	0	0	0	0	0	0	0	0	0	0	0	0	0	0	0	0	0	0	0	0
0	0	0	0	0	0	0	0	0	0	0	0	0	0	0	0	0	0	0	0	0	0	0	0	0	0	0	0	0	0	0	0	0	0	0	0	0	0	0	0	0	0	0	0	0	0	0	0	0	0
0	0	0	0	0	0	0	0	0	0	0	0	0	0	0	0	0	0	0	0	0	0	0	0	0	0	0	0	0	0	0	0	0	0	0	0	0	0	0	0	0	0	0	0	0	0	0	0	0	0
0	0	0	0	0	0	0	0	0	0	0	0	0	0	0	0	0	0	0	0	0	0	0	0	0	0	0	0	0	0	0	0	0	0	0	0	0	0	0	0	0	0	0	0	0	0	0	0	0	0
0	0	0	0	0	0	0	0	0	0	0	0	0	0	0	0	0	0	0	0	0	0	0	0	0	0	0	0	0	0	0	0	0	0	0	0	0	0	0	0	0	0	0	0	0	0	0	0	0	0
0	0	0	0	0	0	0	0	0	0	0	0	0	0	0	0	0	0	0	0	0	0	0	0	0	0	0	0	0	0	0	0	0	0	0	0	0	0	0	0	0	0	0	0	0	0	0	0	0	0
0	0	0	0	0	0	0	0	0	0	0	0	0	0	0	0	0	0	0	0	0	0	0	0	0	0	0	0	0	0	0	0	0	0	0	0	0	0	0	0	0	0	0	0	0	0	0	0	0	0
0	0	0	0	0	0	0	0	0	0	0	0	0	0	0	0	0	0	0	0	0	0	0	0	0	0	0	0	0	0	0	0	0	0	0	0	0	0	0	0	0	0	0	0	0	0	0	0	0	0
0	0	0	0	0	0	0	0	0	0	0	0	0	0	1	0	0	0	0	0	0	0	0	0	0	0	0	0	0	0	0	0	0	0	0	0	0	0	0	0	0	0	0	0	0	0	0	0	0	0
0	0	0	0	0	0	0	0	0	0	0	0	0	0	0	0	0	0	0	0	0	0	0	0	0	0	0	0	0	0	0	0	0	0	0	0	0	0	0	0	0	0	0	0	0	0	0	0	0	0
0	0	0	0	0	0	0	0	0	0	0	0	0	0	0	0	0	0	0	0	0	0	0	0	0	0	0	0	0	0	0	0	0	0	0	0	0	0	0	0	0	0	0	0	0	0	0	0	0	0
0	0	0	0	0	0	0	0	0	0	0	0	0	0	0	0	0	0	0	0	0	0	0	0	0	0	0	0	0	0	0	0	0	0	0	0	0	0	0	0	0	0	0	0	0	0	0	0	0	0
0	0	0	0	0	0	0	0	0	0	0	0	0	0	0	0	0	0	0	0	0	0	0	0	0	0	0	0	0	0	0	0	0	0	0	0	0	0	0	0	0	0	0	0	0	0	0	0	0	0
0	0	0	0	0	0	0	0	0	0	0	0	0	0	0	0	1	0	0	0	0	0	0	0	0	0	0	0	0	0	0	0	0	0	0	0	0	0	0	0	0	0	0	0	0	0	0	0	0	0
0	0	0	0	0	0	0	0	0	0	0	0	0	0	0	0	0	0	0	0	0	0	0	0	0	0	0	0	0	0	0	0	0	0	0	0	0	0	0	0	0	0	0	0	0	0	0	0	0	0
0	0	0	0	0	0	0	0	0	0	0	0	0	0	0	0	0	0	0	0	0	0	0	0	0	0	0	0	0	0	0	0	0	0	0	0	0	0	0	0	0	0	0	0	0	0	0	0	0	0
0	0	0	0	0	0	0	0	0	0	0	0	0	0	0	0	0	0	0	0	0	0	0	0	0	0	0	0	0	0	0	0	0	0	0	0	0	0	0	0	0	0	0	0	0	0	0	0	0	0
0	0	0	0	0	0	0	0	0	0	0	0	0	0	0	0	0	0	0	0	0	0	0	0	0	0	0	0	0	0	0	0	0	0	0	0	0	0	0	0	0	0	0	0	0	0	0	0	0	0
0	0	0	0	0	0	0	0	0	0	0	0	0	0	0	1	0	0	0	0	0	0	0	0	0	0	0	0	0	0	0	0	0	0	0	0	0	0	0	0	0	0	0	0	0	0	0	0	0	0
0	0	0	0	0	0	0	0	0	0	0	0	0	0	0	0	0	0	0	0	0	0	0	0	0	0	0	0	0	0	0	0	0	0	0	0	0	0	0	0	0	0	0	0	0	0	0	0	0	0
0	0	0	0	0	0	0	0	0	0	0	0	0	0	1	0	0	0	0	0	0	0	0	0	0	0	0	0	0	0	0	0	0	0	0	0	0	0	0	0	0	0	0	0	0	0	0	0	0	0
0	1	0	0	0	0	0	0	0	0	0	0	0	0	0	0	0	0	0	0	0	0	0	0	0	0	0	0	0	0	0	0	0	0	0	0	0	0	0	0	0	0	0	0	0	0	0	0	0	0
0	0	0	0	0	0	0	0	0	0	0	0	0	0	0	0	1	0	0	0	0	0	0	0	0	0	0	0	0	0	0	0	0	0	0	0	0	0	0	0	0	0	0	0	0	0	0	0	0	0
0	0	1	0	0	0	0	0	0	0	0	0	0	0	0	0	0	0	0	0	0	0	0	0	0	0	0	0	0	0	0	0	0	0	0	0	0	0	0	0	0	0	0	0	0	0	0	0	0	0
0	0	0	0	0	0	0	0	0	0	0	0	0	0	0	0	0	0	0	0	0	0	0	0	0	0	0	0	0	0	0	0	0	0	0	0	0	0	0	0	0	0	0	0	0	0	0	0	0	0
1	0	0	0	0	0	0	0	0	0	0	0	0	0	0	0	0	0	0	0	0	0	0	0	0	0	0	0	0	0	0	0	0	0	0	0	0	0	0	0	0	0	0	0	0	0	0	0	0	0
0	0	0	0	0	0	0	0	0	0	0	0	0	0	0	0	0	0	0	0	0	0	0	0	0	0	0	0	0	0	0	0	0	0	0	0	0	0	0	0	0	0	0	0	0	0	0	0	0	0
0	0	0	1	0	0	0	0	0	0	0	0	0	0	0	0	0	0	0	0	0	1	0	0	0	0	0	0	0	0	0	0	0	0	0	0	0	0	0	0	0	0	0	0	0	0	0	0	0	0
0	0	0	0	0	0	0	1	1	0	0	0	0	0	0	0	0	0	1	0	0	0	0	0	0	0	0	0	0	0	0	0	0	0	0	0	0	0	0	0	0	0	0	0	0	0	0	0	0	0
0	0	0	0	0	0	0	0	0	0	0	0	0	0	0	0	0	0	0	0	0	0	0	0	0	0	0	0	0	0	0	0	0	0	0	0	0	0	0	0	0	0	0	0	0	0	0	0	0	0
0	0	0	0	0	0	0	0	0	0	0	0	0	0	0	0	0	0	0	0	0	0	0	0	0	0	0	0	0	0	0	0	0	0	0	0	0	0	0	0	0	0	0	0	0	0	0	0	0	0
0	0	0	0	0	0	0	0	0	0	0	0	1	0	0	1	0	0	0	0	0	0	0	0	0	0	0	0	0	0	0	0	0	0	0	0	0	0	0	0	0	0	0	0	0	0	0	0	0	0
0	0	0	0	0	0	0	0	0	0	0	0	0	0	1	0	1	0	0	0	0	0	0	0	0	0	0	0	0	0	0	0	0	0	0	0	0	0	0	0	0	0	0	0	0	0	0	0	0	0
0	1	0	0	0	0	0	0	0	0	0	0	0	0	0	0	0	0	0	0	0	0	0	0	0	0	0	0	0	0	0	0	0	0	0	0	0	0	0	0	0	0	0	0	0	0	0	0	0	0
0	0	0	0	0	0	0	0	0	0	1	0	0	0	0	0	0	0	0	0	0	0	0	0	0	0	0	0	0	0	0	0	0	0	0	0	0	0	0	0	0	0	0	0	0	0	0	0	0	0
0	0	1	0	0	0	0	0	0	0	0	0	0	0	0	0	0	0	0	0	0	0	0	0	0	0	0	0	0	0	0	0	0	0	0	0	0	0	0	0	0	0	0	0	0	0	0	0	0	0
0	0	0	0	0	0	0	0	0	0	0	1	0	0	0	0	0	0	0	0	0	0	1	0	0	0	0	0	0	0	0	0	0	0	0	0	0	0	0	0	0	0	0	0	0	0	0	0	0	0
1	0	0	0	0	0	0	0	0	1	0	0	0	0	0	0	0	0	0	0	0	0	0	0	0	0	0	0	0	0	0	1	0	0	0	0	0	0	0	0	0	0	0	0	0	0	0	0	0	0
0	0	0	0	0	0	0	0	0	0	0	0	0	0	0	0	0	0	1	0	0	1	0	0	0	0	0	0	0	0	0	0	0	0	0	0	0	0	0	0	0	0	0	0	0	0	0	0	0	0
0	0	0	0	0	0	0	0	0	0	0	0	0	0	0	0	0	0	0	0	0	0	0	0	0	0	0	0	0	0	0	0	0	0	0	0	0	0	0	0	0	0	0	0	0	0	0	0	0	0
0	0	0	1	0	0	0	0	0	0	0	0	0	0	0	1	0	0	0	0	0	0	0	0	1	0	0	0	0	0	0	0	0	0	0	0	0	0	0	0	0	0	0	0	0	0	0	0	0	0
0	0	0	0	0	0	0	0	0	0	0	0	0	0	0	0	1	0	0	0	0	0	0	0	0	0	0	0	0	0	0	0	0	0	0	0	0	0	0	0	0	0	0	0	0	0	0	0	0	0
0	0	0	0	0	0	0	0	0	0	0	0	0	0	0	0	0	0	0	0	0	0	0	0	0	0	0	0	0	1	0	0	0	0	0	0	0	0	0	0	0	0	0	0	0	0	0	0	0	0
0	0	0	0	0	0	0	0	0	0	1	0	0	0	0	0	0	1	0	0	1	0	0	0	0	1	0	1	0	0	0	0	0	0	0	0	0	0	0	0	0	0	0	0	1	0	0	0	0	0
0	0	0	0	0	0	0	0	0	0	0	0	0	0	0	0	0	0	0	0	0	0	0	0	0	0	0	0	0	0	0	0	0	0	0	0	0	0	0	0	0	0	0	0	0	0	0	0	0	0
0	0	0	0	0	0	0	1	0	0	0	0	0	1	1	0	0	0	0	0	0	0	0	0	0	0	0	0	1	0	0	0	0	0	0	0	0	0	0	0	0	0	0	0	0	0	0	0	0	0
0	0	0	0	0	0	0	0	1	0	0	0	0	0	0	0	0	0	0	0	0	0	0	0	0	0	0	0	0	0	0	0	0	0	0	0	0	0	0	0	0	0	0	0	0	0	0	0	0	0
0	0	0	0	1	0	0	0	0	0	0	0	0	0	0	0	0	0	0	0	0	0	0	1	0	0	0	0	0	0	0	0	0	0	0	0	0	0	0	0	0	0	0	0	0	0	0	0	0	0
0	0	0	0	0	0	0	0	0	0	0	1	0	0	0	0	0	0	0	0	0	1	1	0	0	0	0	0	0	0	0	0	0	0	0	0	0	0	1	0	0	0	0	0	0	0	0	0	0	0
1	1	0	0	0	0	0	0	0	1	0	0	0	0	0	0	0	0	0	0	0	0	0	0	0	0	0	0	0	0	0	0	0	0	0	0	0	0	0	0	0	0	0	0	0	0	0	0	0	0
0	0	0	0	0	0	0	0	0	0	0	0	0	0	0	1	0	0	0	0	0	0	0	0	0	0	0	0	0	0	0	0	0	0	0	0	0	0	0	0	0	0	0	0	0	0	0	0	0	0
0	0	0	0	0	0	0	0	0	0	0	0	0	0	0	0	0	0	0	0	0	0	0	0	0	0	0	0	0	0	0	1	0	0	0	0	0	0	0	0	0	0	0	0	0	0	0	0	0	0
0	0	0	1	0	0	0	0	0	0	0	0	1	0	0	0	0	0	0	1	0	0	0	0	0	0	0	0	0	0	1	0	0	0	0	0	0	0	0	0	1	0	0	0	0	0	0	0	0	0
0	0	0	0	0	0	0	0	0	0	0	0	0	0	0	0	1	0	0	0	0	0	0	0	0	0	0	0	0	0	0	0	0	0	0	0	0	0	0	0	0	0	0	0	1	0	0	0	0	0
0	0	0	0	0	0	0	0	0	0	0	0	0	0	0	0	0	0	0	0	0	0	0	0	1	1	0	0	0	0	0	0	0	0	0	0	0	0	0	0	0	0	0	0	0	0	0	0	0	0
0	0	0	0	0	0	0	0	0	0	1	0	0	0	0	0	0	0	0	0	1	0	0	0	0	0	0	0	0	0	0	0	0	0	0	0	0	0	0	0	0	0	0	0	0	0	0	0	0	0
0	0	1	0	0	0	0	0	1	0	0	0	0	0	1	0	0	1	0	0	0	0	0	0	0	0	0	1	0	0	0	0	0	0	0	0	0	0	0	0	0	0	0	0	0	0	0	0	0	0
0	0	0	0	0	0	0	1	0	0	0	0	0	0	0	0	0	0	1	0	0	1	0	0	0	0	0	0	0	1	0	0	0	0	0	0	0	0	0	0	0	0	0	0	0	0	0	0	0	0
0	0	0	0	1	0	0	0	0	0	0	0	0	1	0	0	0	0	0	0	0	0	0	1	0	0	0	0	1	0	0	0	0	0	0	0	0	0	0	0	0	0	0	0	0	0	0	0	0	0
0	0	0	0	0	0	0	0	0	0	0	0	0	0	0	0	0	0	0	0	0	0	0	0	0	0	0	0	0	0	0	0	0	0	0	0	0	0	1	1	0	0	0	1	0	0	0	0	0	0
0	0	0	0	0	0	0	0	0	0	0	1	0	0	0	1	0	0	0	0	0	0	0	0	0	0	0	0	0	0	0	0	0	0	0	0	0	0	0	0	0	0	0	0	0	0	0	0	0	0
0	1	0	0	0	0	1	0	0	0	0	0	0	0	0	0	0	0	0	0	0	0	0	0	0	0	0	0	0	0	0	0	0	0	0	0	0	0	0	0	0	0	0	0	0	0	0	0	0	0
0	0	0	0	0	0	0	0	0	0	0	0	0	0	0	0	0	0	0	0	0	0	0	0	0	0	0	0	0	0	0	0	0	1	0	0	0	0	0	0	0	0	0	0	0	0	0	0	0	0
0	0	0	0	0	0	0	0	0	1	0	0	0	0	0	0	0	0	0	0	0	0	0	0	0	0	0	0	0	0	0	0	0	0	0	0	0	0	0	0	1	0	0	0	0	0	0	0	0	0
0	0	1	0	0	0	0	0	0	0	0	0	0	0	0	0	0	0	0	1	0	0	0	0	0	0	0	0	0	0	1	1	0	0	0	0	0	0	0	0	0	0	0	0	0	0	0	0	0	0
0	0	0	0	0	0	0	0	0	0	0	0	0	0	0	0	0	0	0	0	0	0	1	0	0	1	0	0	0	0	0	0	0	0	0	0	0	0	0	0	0	0	0	0	0	0	0	0	0	0
0	0	0	1	0	0	0	0	0	0	0	0	1	0	1	0	1	0	0	0	1	0	0	0	0	0	0	0	0	0	0	0	0	0	0	0	1	0	0	0	0	0	0	0	0	0	0	0	0	0
0	0	0	0	0	0	0	0	0	0	0	0	0	0	0	0	0	0	0	0	0	0	0	0	1	0	0	0	1	0	0	0	0	0	0	0	0	0	0	0	0	0	0	0	0	0	0	0	0	0
0	0	0	0	0	0	0	0	0	0	0	0	0	1	0	0	0	0	1	0	0	0	0	0	0	0	0	1	0	0	0	0	1	0	0	0	0	0	0	0	0	0	0	1	0	0	0	0	0	0
0	0	0	0	0	1	0	0	0	0	0	0	0	0	0	0	0	0	0	0	0	0	0	1	0	0	0	0	0	0	0	0	0	0	0	0	0	0	0	0	0	0	0	0	0	0	0	0	0	0
0	0	0	0	0	0	0	0	0	0	1	0	0	0	0	0	0	0	0	0	0	1	0	0	0	0	0	0	0	0	0	0	0	0	0	0	0	0	1	0	0	0	0	0	0	0	0	0	0	0
1	0	0	0	0	0	0	0	0	0	0	0	0	0	0	1	0	0	0	0	0	0	0	0	0	0	0	0	0	0	0	0	0	1	0	0	0	0	0	0	0	0	0	0	1	0	0	0	0	0
0	0	0	0	0	0	0	0	1	0	0	0	0	0	0	0	0	1	0	0	0	0	0	0	0	0	0	0	0	1	0	0	0	0	0	0	0	0	0	0	0	0	0	0	0	0	0	0	0	0
0	0	0	0	1	0	1	1	0	0	0	1	0	0	0	0	0	0	0	0	0	0	0	0	0	0	0	0	0	0	0	0	0	0	0	0	0	0	0	1	0	0	0	0	0	0	0	0	0	0
0	0	0	0	0	0	0	0	0	0	0	0	0	0	0	0	0	0	0	0	0	0	0	0	0	0	0	0	0	0	0	0	0	0	0	0	0	0	0	0	0	0	0	0	0	0	0	0	0	0
0	0	0	1	0	1	0	0	0	1	0	0	0	0	0	0	0	0	0	0	0	0	0	0	0	0	0	0	0	0	0	1	0	0	0	0	0	0	0	0	0	0	0	0	0	0	0	0	0	0
0	1	1	0	0	0	0	0	0	0	0	0	0	1	0	0	0	0	0	0	0	0	1	0	0	0	0	0	0	0	0	0	0	0	0	0	0	0	0	0	1	0	0	0	0	0	0	0	0	0
0	0	0	0	0	0	0	0	0	0	0	0	1	0	1	0	0	0	0	0	0	0	0	0	0	0	0	0	1	0	0	0	0	0	0	0	0	0	0	0	0	0	0	0	0	1	0	0	0	0
0	0	0	0	0	0	0	0	0	0	0	0	0	0	0	0	0	0	0	0	0	0	0	0	0	0	1	0	0	0	0	0	0	0	0	0	0	0	0	0	0	0	0	0	0	0	0	0	0	0
0	0	0	0	0	0	0	0	0	0	0	0	0	0	0	0	0	0	1	0	0	0	0	0	0	0	0	0	0	0	1	0	1	0	0	0	0	1	0	0	0	0	0	1	0	0	0	0	0	0
0	0	0	0	0	0	0	0	0	0	0	0	0	0	0	0	0	0	0	0	0	0	0	0	1	0	0	0	0	0	0	0	0	0	0	0	0	0	0	0	0	1	0	0	0	0	0	0	0	0
0	0	0	0	0	0	0	0	0	0	0	0	0	0	0	0	0	0	0	0	0	0	0	0	0	0	0	1	0	0	0	0	0	0	0	0	0	0	0	0	0	0	0	0	1	0	0	1	0	0
0	0	0	0	0	0	0	0	1	0	0	0	0	0	0	0	0	0	0	0	1	0	0	0	0	0	0	0	0	0	0	0	0	0	0	0	1	0	0	0	0	0	0	0	0	0	0	0	0	0
0	0	0	0	0	0	0	0	0	0	1	0	0	0	0	0	0	0	0	1	0	1	0	0	0	0	0	0	0	1	0	0	0	1	0	0	0	0	0	0	0	0	0	0	0	0	0	0	0	0
0	0	0	0	0	1	0	1	0	0	0	0	0	0	0	1	0	1	0	0	0	0	0	0	0	1	0	0	0	0	0	0	0	0	0	0	0	0	0	0	0	0	1	0	0	0	1	0	0	0
0	0	0	0	0	0	0	0	0	0	0	0	0	0	0	0	0	0	0	0	0	0	1	1	0	0	0	0	0	0	0	0	0	0	0	0	0	0	0	1	0	0	0	0	0	0	0	0	0	0
0	0	0	0	0	0	0	0	0	1	0	1	0	1	0	0	1	0	0	0	0	0	0	0	0	0	0	0	1	0	0	1	0	0	0	0	0	0	0	0	0	0	0	0	0	0	0	0	0	0
0	0	0	1	1	0	1	0	0	0	0	0	0	0	1	0	0	0	0	0	0	0	0	0	0	0	0	0	0	0	0	0	0	0	0	0	0	0	1	0	1	0	0	0	0	0	0	0	0	0
0	0	0	0	0	0	0	0	0	0	0	0	0	0	0	0	0	0	0	0	0	0	0	0	0	0	1	0	0	0	0	0	1	0	0	0	0	1	0	0	0	0	0	0	0	0	0	0	0	0
0	1	0	0	0	0	0	1	1	0	0	0	0	0	0	0	0	0	0	0	0	0	0	0	0	0	0	0	0	0	0	0	0	0	0	0	0	0	0	0	0	0	0	0	0	1	0	0	0	0
0	0	1	0	0	0	0	0	0	0	0	0	1	0	0	0	0	0	0	0	0	0	1	0	0	0	0	0	0	0	1	0	0	0	0	0	0	0	0	0	0	1	0	0	0	0	0	0	0	0
0	0	0	0	0	0	0	0	0	0	0	0	0	1	0	0	0	0	0	0	0	0	0	0	0	0	0	0	0	0	0	0	0	0	0	0	0	0	0	0	0	0	0	0	0	0	0	0	0	0
0	0	0	0	0	1	0	0	0	0	0	0	0	0	0	0	0	0	0	0	0	0	0	0	0	0	0	0	0	0	0	0	0	0	0	0	0	0	0	0	0	0	0	1	0	0	0	0	0	0
0	0	0	0	0	0	0	0	0	0	0	0	0	0	0	0	0	0	0	0	0	0	0	0	0	0	0	0	0	0	0	0	0	0	0	0	0	0	0	0	0	0	0	0	0	0	0	1	0	0
1	0	0	0	0	0	0	0	0	0	0	0	0	0	0	0	0	0	1	0	0	0	0	0	1	0	0	1	0	0	0	0	0	0	0	0	1	0	0	0	0	0	0	0	0	0	0	0	0	0
0	0	0	0	0	0	0	0	0	0	0	0	0	0	0	0	0	0	0	0	1	0	0	0	0	1	0	0	0	0	0	0	1	0	0	0	0	0	0	1	0	0	0	0	0	0	0	0	0	0
0	0	0	0	0	0	0	0	0	1	0	0	0	0	0	0	0	0	0	1	0	1	0	0	0	0	0	0	0	0	0	0	0	1	0	0	0	0	0	0	0	0	1	0	0	0	0	0	0	0
0	0	0	0	0	0	0	0	0	0	0	0	0	0	0	1	1	0	0	0	0	0	0	0	0	0	0	0	1	0	0	1	0	0	0	1	0	0	1	0	0	0	0	0	0	0	1	0	0	0
0	1	0	0	1	0	0	0	0	0	0	0	0	0	0	0	0	0	0	0	0	0	0	0	0	0	0	0	0	0	0	0	0	0	0	0	0	0	0	0	0	0	0	0	0	0	0	0	0	0
0	0	0	0	0	0	0	0	0	0	0	0	0	1	1	0	0	0	0	0	0	0	0	1	0	0	0	0	0	0	0	0	0	0	0	0	0	0	0	0	0	1	0	0	0	0	0	0	0	0
0	0	0	0	0	0	0	1	1	0	1	0	0	0	0	0	0	1	0	0	0	0	0	0	0	0	0	0	0	1	0	0	0	0	0	0	0	0	0	0	0	0	0	0	0	0	0	0	0	0
0	0	0	0	0	0	1	0	0	0	0	0	0	0	0	0	0	0	0	0	0	0	0	0	0	0	1	0	0	0	0	0	0	0	0	0	0	0	0	0	1	0	0	0	1	1	0	0	0	0
0	1	1	0	0	1	0	0	0	0	0	0	0	0	0	0	0	0	0	0	0	0	1	0	0	0	0	0	0	0	0	0	0	0	0	0	0	0	0	0	0	0	0	0	0	0	0	1	0	0
0	0	0	1	0	0	0	0	0	0	0	0	0	0	0	0	0	0	0	0	0	0	0	0	0	0	0	0	0	0	0	0	0	0	1	0	0	1	0	0	0	0	0	0	0	0	0	0	0	0
0	0	0	0	0	0	0	0	0	0	0	0	0	0	0	0	0	0	1	0	0	0	0	0	0	0	0	0	0	0	0	0	0	0	0	0	0	0	0	1	0	0	0	0	0	0	0	0	0	0
0	0	0	0	0	0	0	0	0	0	0	1	0	0	0	0	0	0	0	0	0	0	0	0	1	0	0	1	0	0	0	0	1	0	0	0	1	0	1	0	0	0	0	1	0	0	0	0	0	0
0	0	0	0	0	0	0	0	0	0	0	0	0	0	0	0	0	0	0	0	0	0	0	0	0	1	0	0	0	0	0	0	0	0	0	0	0	0	0	0	0	0	0	0	0	0	0	0	0	0
1	0	0	0	0	0	0	0	0	1	0	0	0	0	0	1	0	0	0	0	0	1	0	0	0	0	0	0	0	0	0	0	0	0	0	0	0	0	0	0	0	0	1	0	0	0	0	0	0	0
0	0	0	0	0	0	0	0	0	0	0	0	0	0	0	0	0	0	0	0	0	0	0	0	0	0	0	0	1	0	1	1	0	0	0	0	0	0	0	0	0	0	0	0	0	0	0	0	0	0
0	0	0	0	0	0	0	0	0	0	0	0	0	0	0	0	0	0	0	0	1	0	0	0	0	0	0	0	0	0	0	0	0	1	0	1	0	0	0	0	0	0	0	0	0	0	0	0	0	0
0	0	0	0	0	1	0	0	0	0	0	0	0	0	0	0	0	1	0	0	0	0	0	0	0	0	0	0	0	0	0	0	0	0	0	0	0	0	0	0	0	0	0	0	0	0	1	1	0	0
0	0	0	0	0	0	0	0	0	0	0	0	0	1	0	0	1	0	0	1	0	0	0	1	0	0	0	0	0	0	0	0	0	0	0	0	0	0	0	0	0	0	0	0	0	1	0	0	0	0
0	0	0	0	1	0	0	0	0	0	0	0	0	0	0	0	0	0	0	0	0	0	0	0	0	0	0	0	0	0	0	0	0	0	0	0	0	0	0	0	0	1	0	0	0	0	0	0	0	0
0	0	0	0	0	0	0	1	1	0	0	0	0	0	1	0	0	0	0	0	0	0	0	0	0	0	0	0	0	0	0	0	0	0	0	0	0	0	0	0	1	0	0	0	0	0	0	0	0	0
0	0	1	0	0	0	0	0	0	0	0	0	1	0	0	0	0	0	0	0	0	0	0	0	0	0	0	0	0	0	0	0	0	0	0	0	0	0	0	0	0	0	0	0	0	0	0	0	0	0
0	0	0	0	0	0	0	0	0	0	0	0	0	0	0	0	0	0	1	0	0	0	0	0	0	0	0	0	0	0	0	0	0	0	1	0	0	1	0	1	0	0	0	0	0	0	0	0	0	0
0	0	0	0	0	0	0	0	0	0	0	0	0	0	0	0	0	0	0	0	0	0	1	0	0	0	0	0	0	0	0	0	0	0	0	0	0	0	0	0	0	0	0	1	0	0	0	0	0	0
0	0	0	0	0	0	0	0	1	0	0	1	0	0	0	1	0	0	0	0	0	0	0	0	0	1	0	0	0	1	0	0	0	0	0	0	0	0	1	0	0	0	0	0	0	0	0	0	0	0
0	0	0	0	0	0	1	0	0	0	0	0	0	0	0	0	0	0	0	0	0	1	0	0	0	0	0	0	0	0	0	0	0	0	0	0	1	0	0	0	0	0	0	0	0	0	0	0	0	0
0	1	0	0	0	0	0	0	0	1	0	0	0	0	0	0	0	0	0	0	0	0	0	0	0	0	0	0	0	0	1	1	1	0	0	0	0	0	0	0	0	0	0	0	0	0	0	0	0	0
1	0	0	0	0	0	0	0	0	0	0	0	0	0	0	0	0	0	0	0	1	0	0	0	0	0	1	0	0	0	0	0	0	0	0	1	0	0	0	0	0	0	0	0	0	1	0	1	0	0
0	0	0	1	0	0	0	0	0	0	0	0	0	0	0	0	0	1	0	0	0	0	0	1	1	0	0	0	1	0	0	0	0	0	0	0	0	0	0	0	0	0	0	0	0	0	0	0	0	0
0	0	0	0	0	0	0	0	0	0	1	0	1	0	0	0	0	0	0	1	0	0	0	0	0	0	0	0	0	0	0	0	0	0	0	0	0	0	0	0	0	0	0	0	0	0	0	0	0	0
0	0	1	0	0	0	0	0	0	0	0	0	0	0	1	0	1	0	0	0	0	0	0	0	0	0	0	0	0	0	0	0	0	0	0	0	0	0	0	0	0	0	0	0	0	0	0	0	0	0
0	0	0	0	1	1	0	0	0	0	0	0	0	1	0	0	0	0	0	0	0	0	0	0	0	0	0	0	0	0	0	0	0	1	0	0	0	1	0	0	0	1	0	0	0	0	0	0	0	0
0	0	0	0	0	0	0	0	0	0	0	0	0	0	0	0	0	0	0	0	0	0	0	0	0	0	0	0	0	0	0	0	0	0	0	0	0	0	0	1	1	0	1	0	1	0	0	0	0	0
0	0	0	0	0	0	0	0	0	0	0	0	0	0	0	0	0	0	1	0	0	0	0	0	0	0	0	0	0	0	0	0	0	0	0	0	0	0	0	0	0	0	0	0	0	0	1	0	0	0
0	0	0	0	0	0	0	0	0	0	0	0	0	0	0	0	0	0	0	0	0	0	0	0	0	0	0	0	0	1	0	0	0	0	0	1	0	0	0	0	0	0	0	0	0	0	0	0	0	0
0	0	0	0	0	0	0	1	1	0	0	0	0	0	0	0	0	0	0	0	0	0	0	0	0	0	0	0	0	0	1	0	0	0	0	0	0	0	1	0	0	0	0	0	0	0	0	0	0	0
0	0	0	0	0	0	0	0	0	0	0	1	0	0	0	1	0	1	0	0	0	0	0	0	0	0	0	1	0	0	0	0	0	0	1	0	0	0	0	0	0	0	0	0	0	1	0	0	0	0
0	0	0	0	0	0	0	0	0	0	0	0	0	0	0	0	0	0	0	0	0	1	0	0	0	1	0	0	0	0	0	0	0	0	0	0	0	0	0	0	0	0	0	1	0	0	0	0	0	0
0	0	0	0	0	0	1	0	0	1	0	0	1	0	0	0	0	0	0	0	0	0	1	0	0	0	0	0	0	0	0	1	0	0	0	0	0	0	0	0	0	0	0	0	0	0	0	0	0	0
1	0	0	0	0	0	0	0	0	0	0	0	0	0	0	0	0	0	0	0	0	0	0	0	0	0	1	0	0	0	0	0	1	0	0	0	0	0	0	0	0	0	0	0	0	0	0	0	0	0
0	1	0	1	0	0	0	0	0	0	0	0	0	0	0	0	0	0	0	0	0	0	0	0	0	0	0	0	0	0	0	0	0	1	0	0	0	0	0	0	0	0	0	0	0	0	0	0	0	0
0	0	1	0	0	0	0	0	0	0	0	0	0	0	0	0	0	0	0	0	1	0	0	0	0	0	0	0	0	0	0	0	0	0	0	0	0	0	0	0	0	0	0	0	0	0	0	0	0	0
0	0	0	0	0	1	0	0	0	0	0	0	0	0	0	0	0	0	0	0	0	0	0	0	0	0	0	0	0	0	0	0	0	0	0	0	0	1	0	0	0	0	0	0	0	0	0	0	0	0
0	0	0	0	0	0	0	0	0	0	0	0	0	0	0	0	0	0	0	0	0	0	0	0	1	0	0	0	0	0	0	0	0	0	0	0	0	0	0	0	0	0	1	0	1	0	0	0	0	0
0	0	0	0	0	0	1	0	0	0	1	0	0	1	0	0	0	0	0	0	0	0	0	0	0	0	0	0	0	0	0	0	0	0	0	0	0	0	1	1	0	1	0	0	0	0	0	0	0	0
0	0	0	0	0	0	0	0	1	0	0	0	0	0	1	0	0	0	1	1	0	0	0	1	0	0	0	1	0	1	0	0	0	0	0	1	0	0	0	0	1	0	0	0	0	1	0	0	0	0
0	0	0	0	1	0	0	0	0	0	0	0	0	0	0	0	0	1	0	0	0	1	0	0	0	0	0	0	0	0	0	0	0	0	0	0	1	0	0	0	0	0	0	0	0	0	0	0	0	0
0	0	0	0	0	0	0	1	0	0	0	0	1	0	0	0	0	0	0	0	0	0	0	0	0	0	1	0	0	0	0	0	0	1	0	0	0	0	0	0	0	0	0	0	0	0	1	1	0	0
0	0	0	0	0	0	0	0	0	0	0	0	0	0	0	1	0	0	0	0	0	0	0	0	0	1	0	0	1	0	0	0	0	0	1	0	0	0	0	0	0	0	0	1	0	0	0	0	0	0
0	0	0	0	0	0	0	0	0	0	0	0	0	0	0	0	0	0	0	0	0	0	0	0	0	0	0	0	0	0	0	1	0	0	0	0	0	0	0	0	0	0	0	0	0	0	0	0	0	0
0	0	0	0	0	0	0	0	0	0	0	1	0	0	0	0	0	0	0	0	0	0	0	0	0	0	0	0	0	0	1	0	0	0	0	0	0	0	0	0	0	0	0	0	0	0	0	0	0	0
0	0	0	0	0	1	0	0	0	0	0	0	0	0	0	0	0	0	0	0	0	0	1	0	0	0	0	0	0	0	0	0	0	0	0	0	0	0	0	0	0	0	0	0	0	0	0	0	0	0
0	0	0	1	0	0	0	0	0	0	0	0	0	0	0	0	0	0	0	0	0	0	0	0	0	0	0	0	0	0	0	0	1	0	0	0	0	0	0	0	0	0	0	0	0	0	0	0	0	0
0	0	0	0	0	0	0	0	0	0	0	0	0	0	0	0	0	0	0	0	0	0	0	0	0	0	0	0	0	0	0	0	0	0	0	0	0	1	0	0	0	1	0	0	0	0	0	0	0	0
0	0	0	0	0	0	0	0	0	0	0	0	0	0	0	0	1	0	0	0	0	0	0	0	0	0	0	0	0	0	0	0	0	0	0	0	0	0	0	0	0	0	1	0	0	0	0	0	0	0
0	0	0	0	0	0	0	0	1	0	0	0	0	0	0	0	0	0	0	0	1	0	0	1	0	0	0	0	0	0	0	0	0	0	0	0	0	0	1	0	0	0	0	0	1	1	0	0	0	0
0	1	0	0	0	0	0	0	0	0	0	0	0	0	0	0	0	0	1	0	0	0	0	0	0	0	0	1	0	0	0	0	0	0	0	0	0	0	0	0	0	0	0	0	0	0	0	0	0	0
0	0	1	0	0	0	1	1	0	0	0	0	0	0	1	0	0	0	0	0	0	0	0	0	0	0	0	0	0	1	0	0	0	0	0	0	0	0	0	0	0	0	0	0	0	0	0	0	0	0
0	0	0	0	0	0	0	0	0	0	0	0	0	1	0	0	0	0	0	1	0	0	0	0	1	1	0	0	1	0	0	0	0	0	0	0	0	0	0	0	0	0	0	0	0	0	0	0	0	0
0	0	0	0	0	0	0	0	0	0	0	0	1	0	0	0	0	1	0	0	0	1	0	0	0	0	0	0	0	0	0	0	0	0	0	1	0	0	0	0	1	0	0	0	0	0	1	1	0	0
0	0	0	0	0	1	0	0	0	0	0	0	0	0	0	0	0	0	0	0	0	0	0	0	0	0	0	0	0	0	0	0	0	0	0	0	0	0	0	0	0	0	0	1	0	0	0	0	0	0
0	0	0	0	0	0	0	0	0	0	0	0	0	0	0	0	0	0	0	0	0	0	0	0	0	0	0	0	0	0	0	0	0	0	0	0	0	0	0	0	0	0	0	0	0	0	0	0	0	0
0	0	0	0	0	0	0	0	0	0	0	0	0	0	0	0	0	0	0	0	0	0	0	0	0	0	0	0	0	0	1	1	0	0	0	0	0	0	0	0	0	0	0	0	0	0	0	0	0	0
0	0	0	0	0	0	0	0	0	0	1	0	0	0	0	1	0	0	0	0	0	0	0	0	0	0	0	0	0	0	0	0	0	1	0	0	0	0	0	0	0	1	0	0	0	0	0	0	0	0
0	0	0	0	0	0	0	0	0	1	0	1	0	0	0	0	0	0	0	0	0	0	0	0	0	0	0	0	0	0	0	0	1	0	1	0	1	1	0	0	0	0	0	0	0	0	0	0	0	0
0	0	0	0	0	0	0	1	0	0	0	0	0	0	0	0	1	0	0	0	0	0	1	0	0	0	0	0	0	0	0	0	0	0	0	0	0	0	0	0	0	0	0	0	0	0	0	0	0	0
0	0	0	0	0	0	0	0	0	0	0	0	0	0	0	0	0	0	0	0	0	0	0	0	0	0	0	0	0	0	0	0	0	0	0	0	0	0	0	0	0	0	0	0	0	0	0	0	0	0
0	0	0	0	0	0	0	0	1	0	0	0	0	0	0	0	0	0	1	0	0	0	0	0	0	0	1	1	0	0	0	0	0	0	0	0	0	0	0	0	0	0	0	0	0	0	0	0	0	0
0	1	1	0	0	0	0	0	0	0	0	0	0	1	0	0	0	0	0	0	0	0	0	0	0	1	0	0	0	0	0	0	0	0	0	0	0	0	1	0	0	0	0	0	0	0	0	0	0	0
0	0	0	0	0	0	1	0	0	0	0	0	0	0	1	0	0	0	0	1	0	0	0	1	0	0	0	0	0	0	0	0	0	0	0	0	0	0	0	0	0	0	0	0	1	1	0	0	0	0
1	0	0	1	0	0	0	0	0	0	0	0	0	0	0	0	1	0	0	0	0	0	0	0	0	0	0	0	0	0	0	0	0	0	0	0	0	0	0	0	0	0	1	0	0	0	0	0	0	0
0	0	0	0	0	1	0	0	0	0	0	0	0	0	0	0	0	0	0	0	0	0	0	0	0	0	0	0	0	1	0	0	0	0	0	1	0	0	0	0	0	1	0	1	0	0	1	0	0	0
0	0	0	0	0	0	0	0	0	0	0	0	1	0	0	0	0	1	0	0	0	0	0	0	0	0	0	0	1	0	1	0	0	0	0	0	0	0	0	1	0	0	0	0	0	0	0	1	0	0
0	0	0	0	1	0	0	0	0	0	0	0	0	0	0	0	0	0	0	0	1	1	0	0	0	0	0	0	0	0	0	0	0	0	0	0	0	0	0	0	1	0	0	0	0	0	0	0	0	0
0	0	0	0	0	0	0	1	0	0	0	0	0	0	0	0	0	0	0	0	0	0	0	0	0	0	0	0	0	0	0	0	0	1	0	0	0	0	0	0	0	0	0	0	0	0	0	0	0	0
0	0	0	0	0	0	0	0	0	0	0	0	0	0	0	0	0	0	0	0	0	0	0	0	0	0	0	0	0	0	0	1	0	0	0	0	1	1	0	0	0	0	0	0	0	0	0	0	0	0
0	0	0	0	0	0	0	0	0	1	0	0	0	0	0	1	0	0	0	0	0	0	0	0	0	0	0	0	0	0	0	0	1	0	0	0	0	0	0	0	0	0	0	0	0	0	0	0	0	0
0	0	0	0	0	0	0	0	0	0	0	0	0	0	0	0	0	0	0	1	0	0	0	0	1	0	0	0	0	0	0	0	0	0	0	0	0	0	0	0	0	0	0	0	0	0	0	0	0	0
0	0	0	0	0	0	0	0	0	0	0	1	0	0	0	0	0	0	0	0	0	0	0	0	0	0	0	0	0	0	0	0	0	0	0	0	0	0	1	0	0	0	0	0	0	1	0	0	0	0
0	0	0	0	0	0	0	0	0	0	0	0	0	0	0	0	0	0	0	0	0	0	0	0	0	0	0	0	0	0	0	0	0	0	1	0	0	0	0	0	0	0	0	0	0	0	0	0	0	0
0	0	0	0	0	0	0	0	0	0	0	0	0	1	0	0	0	0	0	0	0	0	0	0	0	1	0	1	0	0	0	0	0	0	0	1	0	0	0	1	0	0	0	0	0	0	1	0	0	0
0	0	1	1	0	0	0	0	1	0	0	0	0	0	0	0	1	0	0	0	0	0	0	0	0	0	0	0	0	0	0	0	0	0	0	0	0	0	0	0	0	0	0	0	0	0	0	0	0	0
0	1	0	0	0	0	0	0	0	0	0	0	0	0	0	0	0	0	0	0	0	0	0	0	0	0	1	0	0	1	0	0	0	0	0	0	0	0	0	0	0	0	0	0	1	0	0	0	0	0
0	0	0	0	0	0	1	1	0	1	0	0	0	0	0	0	0	0	0	0	0	0	0	0	0	0	0	0	1	0	0	0	0	0	0	0	0	0	0	0	0	0	0	0	0	0	0	0	0	0
0	0	0	0	0	0	0	0	0	0	0	0	0	0	1	0	0	1	0	0	1	0	0	0	0	0	0	0	0	0	0	0	0	0	0	0	0	0	0	0	0	0	1	1	0	0	0	1	0	0
0	0	0	0	0	0	0	0	0	0	0	0	0	0	0	0	0	0	0	0	0	0	0	0	0	0	0	0	0	0	0	0	0	0	0	0	0	0	0	0	0	0	0	0	0	0	0	0	0	0
0	0	0	0	0	0	0	0	0	0	0	0	0	0	0	0	0	0	0	0	0	0	0	0	0	0	0	0	0	0	1	0	0	0	0	1	0	1	0	0	1	1	0	0	0	0	0	0	0	0
0	0	0	0	0	0	0	0	0	0	0	0	1	0	0	0	0	0	1	0	0	0	0	0	0	0	0	0	0	0	0	0	0	0	0	0	1	0	0	0	0	0	0	0	0	0	0	0	0	0
0	0	0	0	0	0	0	0	0	0	0	0	0	0	0	0	0	0	0	0	0	1	1	0	0	1	0	0	0	0	0	0	0	0	0	0	0	0	0	0	0	0	0	0	0	0	0	0	0	0
1	0	0	0	0	0	0	0	0	0	0	0	0	0	0	0	0	0	0	0	0	0	0	0	1	0	0	0	0	0	0	0	0	0	0	0	0	0	0	0	0	0	0	0	0	1	0	0	0	0
0	0	0	1	0	0	0	0	0	0	0	0	0	0	0	0	0	0	0	0	0	0	0	1	0	0	0	0	0	0	0	0	1	0	0	0	0	0	0	0	0	0	0	0	0	0	0	0	0	0
0	0	1	0	0	0	0	0	0	0	1	0	0	0	0	0	0	0	0	0	0	0	0	0	0	0	0	0	0	0	0	0	0	1	1	0	0	0	0	0	0	0	0	0	0	0	0	0	0	0
0	0	0	0	0	1	0	0	0	0	0	0	0	0	0	0	0	0	0	0	0	0	0	0	0	0	0	1	0	0	0	0	0	0	0	0	0	0	1	0	0	0	0	0	0	0	1	0	0	0
0	0	0	0	0	0	0	0	0	0	0	0	0	0	0	1	0	0	0	0	0	0	0	0	0	0	0	0	0	0	0	0	0	0	0	0	0	0	0	0	0	0	0	0	0	0	0	0	0	0
0	1	0	0	1	0	0	0	0	0	0	0	0	0	0	0	1	0	0	0	0	0	0	0	0	0	0	0	0	0	0	0	0	0	0	0	0	0	0	0	0	0	0	0	1	0	0	0	0	0
0	0	0	0	0	0	0	1	1	1	0	0	0	0	1	0	0	1	0	0	0	0	0	0	0	0	0	0	0	0	0	0	0	0	0	0	0	0	0	0	0	0	0	0	0	0	0	0	0	0
0	0	0	0	0	0	1	0	0	0	0	0	0	0	0	0	0	0	0	0	1	0	0	0	0	0	1	0	1	0	0	0	0	0	0	0	0	0	0	1	0	0	1	0	0	0	0	1	0	0
0	0	0	0	0	0	0	0	0	0	0	1	0	0	0	0	0	0	0	0	0	0	0	0	0	0	0	0	0	0	0	1	0	0	0	0	0	0	0	0	0	1	0	0	0	0	0	0	0	0
0	0	0	0	0	0	0	0	0	0	0	0	0	1	0	0	0	0	1	0	0	0	0	0	0	0	0	0	0	0	0	0	0	0	0	1	0	0	0	0	0	0	0	0	0	0	0	0	0	0
0	0	0	0	0	0	0	0	0	0	0	0	0	0	0	0	0	0	0	0	0	0	0	1	0	0	0	0	0	0	0	0	0	0	0	0	0	0	0	0	0	0	0	0	0	0	0	0	0	0
0	0	1	0	0	0	0	0	0	0	0	0	0	0	0	0	0	0	0	0	0	0	0	0	0	1	0	0	0	0	0	0	1	0	0	0	0	1	0	0	1	0	0	0	0	0	0	0	0	0
0	0	0	0	0	0	0	0	0	0	0	0	0	0	0	0	0	0	0	1	0	0	0	0	0	0	0	0	0	0	1	0	0	1	0	0	0	0	0	0	0	0	0	0	0	1	1	0	0	0
0	0	0	0	0	1	0	0	0	0	0	0	0	0	0	0	0	0	0	0	0	0	0	0	0	0	0	0	0	0	0	0	0	0	0	0	0	0	0	0	0	0	0	1	0	0	0	0	0	0
0	0	0	1	1	0	0	0	0	0	0	0	0	0	0	0	0	0	0	0	0	0	0	0	0	0	0	0	0	1	0	0	0	0	0	0	0	0	0	0	0	0	0	0	0	0	0	0	0	0
0	1	0	0	0	0	0	0	0	0	0	0	1	0	0	1	1	0	0	0	0	0	0	0	1	0	0	0	0	0	0	0	0	0	1	0	1	0	0	0	0	0	0	0	0	0	0	0	0	0
0	0	0	0	0	0	0	0	0	0	0	0	0	0	0	0	0	0	0	0	0	0	1	0	0	0	0	1	0	0	0	0	0	0	0	0	0	0	0	0	0	0	0	0	0	0	0	0	0	0
0	0	0	0	0	0	0	0	0	0	0	1	0	0	0	0	0	0	0	0	0	0	0	0	0	0	0	0	0	0	0	0	0	0	0	0	0	0	0	0	0	0	0	0	0	0	0	0	0	0
0	0	0	0	0	0	0	0	0	0	0	0	0	0	1	0	0	0	0	0	0	0	0	0	0	0	0	0	0	0	0	0	0	0	0	0	0	0	0	1	0	0	0	0	1	0	0	0	0	0
0	0	0	0	0	0	0	1	0	0	0	0	0	0	0	0	0	0	0	0	1	0	0	0	0	0	0	0	0	0	0	0	0	0	0	0	0	0	1	0	0	0	0	0	0	0	0	0	0	0
0	0	1	0	0	0	0	0	0	0	0	0	0	0	0	0	0	0	0	0	0	0	0	0	0	0	0	0	0	0	0	1	0	0	0	0	0	0	0	0	0	0	1	0	0	0	0	0	0	0
1	0	0	0	1	0	0	0	0	1	0	0	0	0	0	0	0	0	0	0	0	0	0	1	0	0	0	0	0	0	0	0	0	0	0	1	0	0	0	0	0	1	0	0	0	0	0	0	0	0
0	1	0	0	0	0	0	0	1	0	1	0	0	1	0	0	0	1	0	0	0	1	0	0	0	0	1	0	1	0	0	0	0	0	0	0	0	0	0	0	0	0	0	0	0	0	0	0	0	0
0	0	0	0	0	0	0	0	0	0	0	0	0	0	0	1	0	0	1	0	0	0	0	0	0	1	0	0	0	0	0	0	0	0	0	0	0	1	0	0	0	0	0	1	0	0	0	0	0	0
0	0	0	0	0	0	1	0	0	0	0	0	0	0	0	0	0	0	0	0	0	0	0	0	0	0	0	0	0	1	0	0	1	1	0	0	0	0	0	0	0	0	0	0	0	0	0	1	0	0
0	0	0	0	0	0	0	0	0	0	0	0	0	0	0	0	0	0	0	0	0	0	0	0	0	0	0	0	0	0	1	0	0	0	0	0	0	0	0	0	1	0	0	0	0	0	0	0	0	0
0	0	0	0	0	1	0	0	0	0	0	0	0	0	0	0	0	0	0	0	0	0	0	0	0	0	0	0	0	0	0	0	0	0	0	0	0	0	0	0	0	0	0	0	0	0	0	0	0	0
0	0	1	0	0	0	0	0	0	0	0	0	0	0	0	0	0	0	0	0	0	0	0	0	0	0	0	0	0	0	0	0	0	0	1	0	0	0	0	0	0	0	0	0	1	1	0	0	0	0
0	0	0	0	0	0	0	0	0	0	0	0	0	0	0	0	0	0	0	0	0	0	0	0	0	0	0	1	0	0	0	0	0	0	0	0	1	0	0	0	0	0	0	0	0	0	1	0	0	0
0	0	0	0	0	0	0	0	0	0	0	0	0	0	0	0	0	0	0	0	0	0	0	0	0	0	0	0	0	0	0	0	0	0	0	0	0	0	0	0	0	0	0	0	0	0	0	0	0	0
0	0	0	0	0	0	0	0	0	0	0	0	0	0	0	0	0	0	0	1	0	0	0	0	1	0	0	0	0	0	0	0	0	0	0	0	0	0	0	0	0	0	0	0	0	0	0	0	0	1
0	1	0	1	0	0	0	0	0	0	0	1	0	0	0	1	1	0	0	0	0	0	0	0	0	0	0	0	0	0	0	0	0	0	0	0	0	0	0	0	0	1	0	0	0	0	0	0	0	0
0	0	0	0	1	0	0	0	1	0	0	0	0	0	1	0	0	0	0	0	1	0	0	0	0	0	0	0	0	1	0	1	0	0	0	0	0	0	1	1	0	0	0	0	0	0	0	0	1	0
0	0	0	0	0	0	0	0	0	0	0	0	1	0	0	0	0	0	0	0	0	0	0	0	0	0	0	0	1	0	0	0	0	0	0	0	0	0	0	0	0	0	0	0	0	0	0	0	0	0
0	0	0	0	0	0	0	1	0	0	0	0	0	0	0	0	0	0	0	0	0	0	1	0	0	0	0	0	0	0	0	0	0	0	0	0	0	0	0	0	0	0	0	1	0	0	0	0	0	0
0	0	0	0	0	0	0	0	0	0	0	0	0	1	0	0	0	0	1	0	0	0	0	0	0	1	0	0	0	0	0	0	1	1	0	1	0	1	0	0	0	0	0	0	0	0	0	0	0	0
0	0	0	0	1	0	0	0	0	0	0	0	0	0	0	0	0	0	0	0	0	0	0	0	0	0	0	0	0	0	0	0	0	0	0	0	0	0	0	0	0	0	0	0	0	0	0	1	0	0
0	0	1	0	0	0	0	0	0	0	0	0	0	0	0	0	0	0	0	0	0	0	0	0	0	0	0	0	0	0	1	0	0	0	0	0	0	0	0	0	0	0	0	0	0	1	0	0	0	0
0	1	0	0	0	1	0	0	0	0	0	0	0	0	0	0	0	0	0	0	0	0	0	0	0	0	0	0	0	0	0	0	0	0	0	0	0	0	0	0	0	0	0	0	1	0	0	0	0	0
0	0	0	0	0	0	0	0	0	0	0	0	0	0	0	0	0	1	0	0	0	0	0	0	0	0	0	0	0	0	0	0	0	0	0	0	0	0	0	0	0	0	0	0	0	0	0	0	0	0
0	0	0	0	0	0	0	0	0	0	0	0	0	0	0	0	0	0	0	0	0	1	0	0	0	0	0	0	0	0	0	0	0	0	0	0	0	0	0	0	1	0	0	0	0	0	0	0	0	0
0	0	0	0	0	0	1	0	0	0	0	0	0	0	0	1	1	0	0	0	0	0	0	0	0	0	0	0	0	0	0	0	0	0	1	0	1	0	0	0	0	0	0	0	0	0	1	0	0	0
1	0	0	1	0	0	0	0	0	0	1	1	0	0	0	0	0	0	0	0	0	0	0	0	1	0	0	0	0	1	0	0	0	0	0	0	0	0	0	0	0	0	0	0	0	0	0	0	0	0
0	0	0	0	0	0	0	0	0	1	0	0	0	0	0	0	0	0	0	0	0	0	0	0	0	0	0	0	0	0	0	0	0	0	0	0	0	0	0	0	0	0	0	0	0	0	0	0	0	0
0	0	0	0	0	0	0	0	0	0	0	0	0	0	0	0	0	0	0	0	0	0	0	1	0	0	0	1	0	0	0	0	0	0	0	0	0	0	1	0	0	0	1	0	0	0	0	0	0	1
0	0	0	0	0	0	0	1	0	0	0	0	0	0	1	0	0	0	0	0	0	0	0	0	0	0	1	0	0	0	0	0	1	0	0	0	0	0	0	0	0	0	0	1	0	0	0	0	1	0
0	0	0	0	0	0	0	0	1	0	0	0	0	0	0	0	0	0	0	0	1	0	0	0	0	0	0	0	0	0	0	0	0	1	0	1	0	0	0	0	0	1	0	0	0	0	0	0	0	0
0	0	0	0	1	0	0	0	0	0	0	0	1	1	0	0	0	0	1	1	0	0	0	0	0	1	0	0	1	0	0	0	0	0	0	0	0	0	0	1	0	0	0	0	0	0	0	1	0	0
0	0	0	0	0	0	0	0	0	0	0	0	0	0	0	0	0	0	0	0	0	0	0	0	0	0	0	0	0	0	0	1	0	0	0	0	0	1	0	0	0	0	0	0	0	0	0	0	0	0
0	0	0	0	0	0	0	0	0	0	0	0	0	0	0	0	0	0	0	0	0	0	0	0	0	0	0	0	0	0	0	0	0	0	0	0	0	0	0	0	0	0	0	0	0	0	0	0	0	0
0	1	0	0	0	0	0	0	0	0	0	0	0	0	0	0	0	0	0	0	0	0	0	0	0	0	0	0	0	0	0	0	0	0	0	0	0	0	0	0	0	0	0	0	0	0	0	0	0	0
0	0	0	0	0	0	0	0	0	0	0	0	0	0	0	0	0	0	0	0	0	0	0	0	0	0	0	0	0	0	1	0	0	0	0	0	0	0	0	0	0	0	0	0	1	0	0	0	0	0
0	0	0	0	0	1	0	0	0	0	1	0	0	0	0	1	0	1	0	0	0	0	0	0	0	0	0	0	0	0	0	0	0	0	0	0	0	0	0	0	0	0	0	0	0	0	0	0	0	0
0	0	1	0	0	0	0	0	0	0	0	0	0	0	0	0	0	0	0	0	0	0	0	0	0	0	0	0	0	1	0	0	0	0	0	0	0	0	0	0	0	0	1	0	0	0	0	1	0	0
0	0	0	0	0	0	0	0	0	0	0	0	0	0	1	0	0	0	0	0	0	0	0	0	0	0	0	0	0	0	0	0	0	1	0	0	0	0	1	0	0	0	0	0	0	0	0	0	0	0
0	0	0	0	0	0	0	0	0	0	0	0	0	0	0	0	1	0	0	0	0	0	0	1	0	0	0	0	0	0	0	0	0	0	0	0	0	0	0	0	0	0	0	0	0	1	0	0	0	1
0	0	0	0	0	0	0	0	0	0	0	0	0	0	0	0	0	0	0	0	0	0	0	0	0	0	0	0	0	0	0	0	0	0	0	0	0	0	0	0	0	0	0	0	0	0	0	0	0	0
0	0	0	0	0	0	0	1	0	0	0	0	0	0	0	0	0	0	0	0	0	0	1	0	0	0	0	0	0	0	0	0	1	0	0	0	1	0	0	0	0	0	0	0	0	0	0	0	0	0
0	0	0	1	0	0	0	0	1	0	0	0	0	0	0	0	0	0	1	0	0	0	0	0	0	0	0	0	0	0	0	1	0	0	1	0	0	0	0	0	1	0	0	0	0	0	0	0	0	0
0	0	0	0	0	0	0	0	0	0	0	0	0	1	0	0	0	0	0	0	1	0	0	0	0	0	0	0	0	0	0	0	0	0	0	0	0	0	0	0	0	0	0	0	0	0	0	0	1	0
0	0	0	0	0	0	0	0	0	0	0	0	0	0	0	0	0	0	0	0	0	0	0	0	0	0	0	0	0	0	0	0	0	0	0	0	0	1	0	1	0	0	0	1	0	0	0	0	0	0
0	0	0	0	0	1	0	0	0	0	0	0	0	0	0	0	0	0	0	0	0	0	0	0	0	1	0	0	0	0	0	0	0	0	0	0	0	0	0	0	0	1	0	0	0	0	0	0	0	0
1	0	0	0	0	0	0	0	0	0	0	1	0	0	0	0	0	0	0	0	0	0	0	0	0	0	1	1	1	0	0	0	0	0	0	0	0	0	0	0	0	0	0	0	0	0	0	0	0	0
0	0	0	0	0	0	0	0	0	1	0	0	1	0	0	0	0	0	0	0	0	0	0	0	1	0	0	0	0	0	0	0	0	0	0	0	0	0	0	0	0	0	0	0	0	0	0	1	0	0
0	0	0	0	0	0	1	0	0	0	0	0	0	0	0	0	0	0	0	0	0	0	0	0	0	0	0	0	0	0	1	0	0	0	0	1	0	0	0	0	0	0	0	0	0	0	1	0	0	0
0	0	0	0	0	0	0	0	0	0	0	0	0	0	0	0	0	0	0	0	0	0	0	0	0	0	0	0	0	0	0	0	0	0	0	0	0	0	0	0	0	0	0	0	0	0	0	0	0	0
0	0	0	0	0	0	0	0	0	0	0	0	0	0	0	0	0	1	0	0	0	1	0	0	0	0	0	0	0	0	0	0	0	0	0	0	0	0	1	0	0	0	0	0	0	0	0	0	0	0
0	0	1	0	0	0	0	0	0	0	0	0	0	0	0	0	0	0	0	0	0	0	0	0	0	0	0	0	0	0	0	0	0	0	0	0	0	0	0	0	0	0	1	0	0	0	0	0	0	0
0	1	0	1	0	0	0	0	0	0	0	0	0	0	0	0	0	0	0	0	0	0	0	0	0	0	0	0	0	1	0	0	0	0	0	0	0	0	0	0	0	0	0	0	0	1	0	0	0	0
0	0	0	0	0	0	0	0	0	0	0	0	0	0	0	0	0	0	0	0	0	0	0	1	0	0	0	0	0	0	0	0	0	0	0	0	0	0	0	0	0	0	0	0	1	0	0	0	0	0
0	0	0	0	0	0	0	0	0	0	0	0	0	0	1	0	0	0	0	0	0	0	0	0	0	0	0	0	0	0	0	0	0	0	0	0	1	0	0	0	0	0	0	0	0	0	0	0	0	0
0	0	0	0	0	0	0	0	0	0	0	0	0	0	0	0	1	0	0	0	0	0	0	0	0	0	0	0	0	0	0	0	0	0	0	0	0	0	0	1	0	0	0	0	0	0	0	0	0	1
0	0	0	0	0	0	0	0	1	0	0	0	0	0	0	0	0	0	1	0	0	0	0	0	0	0	0	0	0	0	0	1	0	1	0	0	0	0	0	0	0	0	0	1	0	0	0	0	0	0
0	0	0	0	0	0	0	0	0	0	0	0	0	0	0	1	0	0	0	0	1	0	0	0	0	0	1	0	0	0	0	0	0	0	1	0	0	0	0	0	0	0	0	0	0	0	0	1	0	0
0	0	0	0	0	0	0	0	0	0	0	0	0	0	0	0	0	0	0	0	0	0	0	0	0	0	0	0	0	0	0	0	0	0	0	0	0	0	0	0	1	0	0	0	0	0	0	0	0	0
0	0	0	0	1	0	0	0	0	0	0	0	0	0	0	0	0	0	0	0	0	0	0	0	0	0	0	0	0	0	0	0	0	0	0	0	0	0	0	0	0	0	0	0	0	0	0	0	1	0
0	0	0	0	0	1	0	0	0	0	1	0	1	0	0	0	0	0	0	0	0	0	0	0	0	0	0	0	1	0	0	0	1	0	0	1	0	0	0	0	0	0	0	0	0	0	0	0	0	0
0	0	0	0	0	0	0	0	0	0	0	0	0	0	0	0	0	0	0	1	0	0	0	0	0	1	0	0	0	0	0	0	0	0	0	0	0	0	0	0	0	0	0	0	0	0	0	0	0	0
0	1	0	1	0	0	0	0	0	0	0	0	0	0	0	0	0	0	0	0	0	0	0	0	0	0	0	0	0	0	0	0	0	0	0	0	0	0	0	1	0	0	0	0	0	0	0	0	0	0
0	0	0	0	0	0	0	1	0	1	0	1	0	0	0	0	0	0	0	0	0	0	0	0	0	0	0	0	0	0	0	0	0	0	0	0	0	0	1	0	0	0	0	0	0	0	0	0	0	0
0	0	0	0	0	0	0	0	0	0	0	0	0	1	0	0	0	0	0	0	0	1	0	0	0	0	0	0	0	0	1	0	0	0	0	0	0	0	0	0	0	0	0	0	0	0	0	0	0	0
0	0	1	0	0	0	0	0	0	0	0	0	0	0	0	0	0	0	0	0	0	0	0	0	0	0	0	1	0	1	0	0	0	0	0	0	0	0	0	0	0	0	0	1	0	0	0	0	0	0
0	0	0	0	0	0	0	0	0	0	0	0	0	0	1	1	0	1	0	0	0	0	0	0	0	0	0	0	0	0	0	0	0	0	0	0	0	0	0	0	0	0	0	0	1	0	1	0	0	0
1	0	0	0	0	0	0	0	0	0	0	0	0	0	0	0	0	0	0	0	1	0	0	0	0	0	0	0	0	0	0	0	0	1	0	0	0	0	0	0	0	0	0	0	0	1	0	0	0	1
0	0	0	0	0	0	0	0	0	0	0	0	0	0	0	0	0	0	0	0	0	0	1	0	0	0	0	0	0	0	0	0	0	0	0	0	0	0	0	0	0	0	0	0	0	0	0	0	0	0
0	0	0	0	0	0	0	0	0	0	0	0	0	0	0	0	0	0	0	0	0	0	0	0	0	0	0	0	0	0	0	0	1	0	0	0	0	0	0	0	0	0	0	0	0	0	0	0	0	0
0	0	0	0	0	0	0	0	0	0	0	0	0	0	0	0	0	0	0	0	0	0	0	1	0	0	0	0	0	0	0	1	0	0	0	0	1	1	0	0	1	1	1	0	0	0	0	1	0	0
0	0	0	0	1	0	0	1	0	0	0	0	0	0	0	0	0	0	1	0	0	0	0	0	1	0	0	0	0	0	0	0	0	0	0	0	0	0	0	0	0	0	0	0	0	0	0	0	0	0
0	0	0	0	0	0	1	0	0	0	0	0	0	0	0	0	0	0	0	0	0	0	0	0	0	0	0	0	0	0	0	0	0	0	1	0	0	0	0	0	0	0	0	0	0	0	0	0	0	0
0	0	0	0	0	0	0	0	0	0	0	0	0	0	0	0	0	0	0	0	0	0	0	0	0	0	0	0	0	0	0	0	0	0	0	0	0	0	0	0	0	0	0	0	0	0	0	0	0	0
0	1	0	1	0	0	0	0	0	0	0	0	0	0	0	1	0	0	0	0	0	0	0	0	0	0	0	0	0	0	0	0	0	0	0	0	0	0	0	0	0	0	0	0	0	0	0	0	0	0
0	0	0	0	0	0	0	0	0	0	0	0	0	0	0	0	1	0	0	0	0	0	0	0	0	0	0	0	0	0	0	0	0	0	0	0	0	0	0	0	0	0	0	1	0	0	1	0	0	0
0	0	1	0	0	1	0	0	1	0	0	0	0	0	0	0	0	0	0	0	0	0	0	0	0	1	0	0	0	0	0	0	1	1	0	0	0	0	0	0	0	0	0	0	0	0	0	0	0	0
1	0	0	0	0	0	0	0	0	0	0	0	0	0	0	0	0	0	0	0	0	0	0	0	0	0	0	0	0	0	0	0	0	0	0	0	0	0	0	1	0	0	0	0	0	0	0	0	0	0
0	0	0	0	0	0	0	0	0	0	0	1	0	0	0	0	0	0	0	0	0	0	0	0	0	0	0	0	0	0	1	0	0	0	0	0	0	0	0	0	0	0	0	0	0	1	0	0	0	0
0	0	0	0	0	0	0	0	0	0	1	0	1	1	0	0	0	0	0	0	0	0	0	0	0	0	0	0	0	0	0	0	0	0	0	0	0	1	0	0	0	0	0	0	0	0	0	0	1	0
0	0	0	0	0	0	0	0	0	0	0	0	0	0	0	0	0	0	0	1	0	1	0	0	0	0	0	0	0	0	0	0	0	0	0	0	1	0	0	0	0	0	0	0	0	0	0	0	0	0
0	0	0	0	0	0	0	0	0	1	0	0	0	0	0	0	0	0	0	0	0	0	1	0	0	0	0	0	1	0	0	0	0	0	0	0	0	0	0	0	1	0	1	0	0	0	0	0	0	0
0	0	0	0	0	0	1	0	0	0	0	0	0	0	0	0	0	0	0	0	0	0	0	0	0	0	0	0	0	0	0	0	0	0	0	0	0	0	1	0	0	0	0	0	0	0	0	0	0	1
0	0	0	0	0	0	0	0	0	0	0	0	0	0	0	0	0	0	1	0	0	0	0	0	0	0	0	0	0	0	0	0	0	0	0	0	0	1	0	0	0	1	0	0	0	0	1	1	0	0
0	1	0	0	0	1	0	0	0	0	0	0	0	0	1	0	1	1	0	0	1	0	0	0	0	0	0	0	0	0	0	0	0	0	0	0	0	1	0	0	0	0	0	0	0	0	0	0	0	0
0	0	0	0	0	0	0	0	0	0	0	0	0	0	0	0	1	1	0	0	0	0	0	0	0	0	0	0	0	1	0	0	0	1	0	1	0	1	0	0	0	0	0	0	0	0	0	0	0	0
0	0	0	0	0	0	0	0	0	0	0	0	0	0	0	0	1	1	0	0	0	0	0	0	0	0	0	0	0	0	0	0	0	0	0	0	0	0	0	0	0	0	0	0	0	0	0	0	0	0
0	0	0	0	1	0	0	1	0	0	0	1	0	0	0	0	0	0	0	0	0	0	0	1	0	0	0	0	0	0	0	0	0	0	0	0	0	0	0	0	0	0	0	0	0	0	0	0	0	0
0	0	0	0	0	0	0	0	0	0	0	0	0	1	0	0	0	0	0	0	0	0	0	0	0	0	0	0	0	0	0	0	0	0	0	0	0	0	0	0	0	0	0	0	0	0	0	0	0	0
0	0	1	0	0	0	0	0	0	0	0	0	0	0	0	0	0	0	0	0	0	0	0	0	0	0	0	0	0	0	0	0	0	0	0	0	0	0	0	0	0	0	0	0	0	0	0	0	1	0
0	0	0	0	0	0	0	0	1	0	0	0	1	0	0	0	0	0	0	0	0	0	0	0	0	1	0	0	0	0	0	0	0	0	0	0	0	0	0	0	0	0	0	0	0	0	0	0	0	0
0	0	0	0	0	0	0	0	0	0	0	0	0	0	0	1	0	0	0	0	0	0	0	0	0	0	0	0	0	0	1	1	1	1	0	0	0	0	0	0	1	0	0	0	1	1	0	0	0	0
0	0	0	1	0	0	0	0	0	0	0	0	0	0	0	0	0	0	0	0	0	0	0	0	0	0	0	1	1	0	0	0	0	0	0	0	0	0	0	0	0	1	0	0	0	0	1	0	0	0
0	0	0	0	0	0	0	0	0	0	0	0	0	0	0	0	0	0	0	0	0	0	0	0	0	0	1	0	0	0	0	0	0	0	0	0	0	0	0	1	0	0	1	0	0	0	0	1	0	0
0	0	0	0	0	0	0	0	0	0	0	0	0	0	0	0	0	0	0	0	0	0	0	1	0	0	0	0	0	0	0	0	0	0	1	0	0	0	0	0	0	0	0	1	0	0	0	0	0	0
0	0	0	0	0	1	0	0	0	0	0	0	0	0	0	0	0	0	0	0	0	0	0	0	0	0	0	0	0	0	0	0	0	0	0	0	0	0	0	0	0	0	0	0	0	0	0	0	0	1
0	1	0	0	0	0	1	0	0	1	0	0	0	0	1	0	0	0	1	0	1	0	0	0	0	0	0	0	0	0	0	0	0	0	0	0	0	0	0	0	0	0	0	0	0	0	0	0	0	0
0	0	0	0	0	0	0	0	0	0	0	0	0	0	0	0	0	0	0	0	0	0	0	0	0	0	0	0	0	1	0	0	0	0	0	0	0	0	0	0	0	0	0	0	0	0	0	0	0	0
1	0	0	0	0	0	0	0	0	0	0	0	0	1	0	1	0	0	0	0	0	0	0	0	0	0	0	0	0	0	0	0	0	0	0	0	0	0	0	0	0	0	0	0	0	0	0	0	0	0
0	0	0	0	0	0	0	0	0	0	0	0	0	0	0	0	0	0	0	0	0	0	0	0	0	0	0	0	0	0	0	0	0	0	0	1	0	0	1	0	0	0	0	0	0	0	0	0	0	0
0	0	0	0	0	0	0	0	1	0	0	0	0	0	0	0	0	0	0	0	0	0	1	0	1	0	0	0	0	0	0	0	1	1	0	0	0	0	0	0	0	0	0	0	0	0	0	0	0	0
0	0	0	0	0	0	0	1	0	0	0	0	0	0	0	0	0	0	0	0	0	0	0	0	0	1	0	0	0	0	1	0	0	0	0	0	1	0	0	0	0	0	0	0	0	0	0	0	1	0
0	0	0	0	0	0	0	0	0	0	0	1	0	0	0	0	0	0	0	0	0	0	0	0	0	0	0	0	0	0	0	0	0	0	0	0	0	0	0	0	0	0	0	0	0	0	0	0	0	0
0	0	0	1	0	0	0	0	0	0	0	0	0	0	0	0	0	0	0	0	0	0	0	0	0	0	0	1	0	0	0	0	0	0	0	0	0	0	0	0	0	1	0	0	0	1	0	0	0	0
0	0	0	0	0	0	0	0	0	0	0	0	0	0	0	0	0	0	0	0	0	0	0	1	0	0	0	0	1	0	0	0	0	0	0	0	0	0	0	0	1	0	0	0	0	0	0	0	0	0
0	0	0	0	0	0	0	0	0	0	0	0	0	0	1	0	0	0	0	0	1	0	0	0	0	0	1	0	0	0	0	1	0	0	0	0	0	0	0	0	0	0	0	1	0	0	0	0	0	0
0	0	1	0	0	0	0	0	0	1	0	0	0	0	0	0	0	0	0	1	0	1	0	0	0	0	0	0	0	0	0	0	0	0	0	0	0	0	0	0	0	0	0	0	0	0	0	0	0	0
0	1	0	0	0	1	0	0	0	0	0	0	0	0	0	0	0	0	0	0	0	0	0	0	0	0	0	0	0	0	0	0	0	0	0	0	0	0	0	1	0	0	0	0	1	0	0	0	0	0
0	0	0	0	0	0	0	0	0	0	0	0	0	0	0	0	0	0	1	0	0	0	0	0	0	0	0	0	0	0	0	0	0	0	0	0	0	0	0	0	0	0	0	0	0	0	1	0	0	0
0	0	0	0	0	0	0	0	0	0	0	0	1	1	0	0	0	0	0	0	0	0	0	0	0	0	0	0	0	0	0	0	1	0	0	0	0	0	0	0	0	0	0	0	0	0	0	0	0	1
0	0	0	0	1	0	0	0	0	0	0	0	0	0	0	0	0	0	0	0	0	0	0	0	0	0	0	0	0	0	0	0	0	1	0	0	0	0	1	0	0	0	1	0	0	0	0	0	0	0
0	0	0	0	0	0	0	0	0	0	0	0	0	0	0	0	0	0	0	0	0	0	0	0	0	0	0	0	0	0	0	0	0	0	0	1	1	0	0	0	0	0	0	0	0	0	0	1	0	0
0	0	0	0	0	0	0	0	1	0	0	0	0	0	0	1	0	0	0	0	0	0	0	0	0	0	0	0	0	0	0	0	0	0	0	0	0	0	0	0	0	0	0	0	0	0	0	0	1	0
0	0	0	0	0	0	0	0	0	0	0	0	0	0	0	0	0	0	0	0	0	0	0	0	0	0	0	1	0	1	1	0	0	0	0	0	0	0	0	0	0	0	0	0	0	0	0	0	0	0
0	0	0	0	0	0	1	0	0	0	0	0	0	0	0	0	0	0	0	0	0	0	1	0	0	0	0	0	0	0	0	0	0	0	0	0	0	0	0	0	0	0	0	1	0	0	0	0	0	0
0	0	0	0	0	0	0	1	0	1	0	0	0	0	0	0	0	0	0	0	0	0	0	0	0	1	0	0	0	0	0	0	0	0	0	0	0	0	0	0	0	0	0	0	0	0	0	0	0	0
1	0	0	0	0	0	0	0	0	0	0	0	0	0	0	0	0	0	0	0	0	1	0	0	0	0	0	0	1	0	0	0	0	0	0	0	0	0	0	0	0	0	0	0	0	0	0	0	0	0
0	0	0	0	0	1	0	0	0	0	0	1	0	0	0	0	0	0	0	0	0	0	0	0	0	0	1	0	0	0	0	0	0	0	0	0	0	0	0	0	0	0	0	0	0	0	0	0	0	0
0	0	0	1	0	0	0	0	0	0	0	0	0	0	0	0	0	0	0	0	0	0	0	1	0	0	0	0	0	0	0	0	0	0	0	0	0	0	0	0	0	0	0	0	1	1	0	0	0	0
0	0	0	0	0	0	0	0	0	0	0	0	0	0	0	0	0	0	0	0	0	0	0	0	0	0	0	0	0	0	0	0	0	1	0	0	0	0	0	1	0	0	0	0	0	0	0	0	0	0
0	0	0	0	0	0	0	0	0	0	0	0	0	0	0	0	0	0	0	0	0	0	0	0	0	0	0	0	0	0	0	0	0	0	1	0	0	0	0	0	0	1	1	0	0	0	1	1	0	0
0	1	0	0	0	0	0	0	0	0	1	0	0	0	0	0	0	0	0	0	0	0	0	0	1	0	0	0	0	0	0	0	0	0	0	0	1	0	0	0	0	0	0	0	0	0	0	0	0	0
0	0	0	0	0	0	0	0	1	0	0	0	0	0	0	0	0	0	0	0	1	0	0	0	0	0	0	0	0	0	0	0	0	0	0	0	0	0	1	0	0	0	0	0	0	0	0	0	0	1
0	0	0	0	0	0	0	0	0	0	0	0	0	1	0	0	0	0	0	0	0	0	0	0	0	0	0	0	0	1	0	0	0	0	0	0	0	0	0	0	0	0	0	0	0	0	0	0	0	0
0	0	0	0	0	0	0	0	0	0	0	0	0	0	0	1	0	0	0	0	0	0	0	0	0	0	0	0	0	0	0	0	1	0	0	0	0	0	0	0	0	0	0	1	0	0	0	0	0	0
0	0	1	0	0	0	0	0	0	0	0	0	0	0	0	0	0	0	0	0	0	0	0	0	0	0	0	0	0	0	0	0	0	1	0	0	0	0	0	0	1	0	0	0	0	0	0	0	0	0
0	0	0	0	0	0	0	0	0	0	0	1	0	0	0	0	0	0	1	0	0	0	0	0	0	0	0	0	0	0	0	0	0	0	0	0	0	0	0	0	0	0	0	0	0	0	0	0	1	0
0	0	0	0	0	0	0	0	0	0	0	0	1	0	0	0	0	0	0	0	0	0	0	0	0	0	0	0	0	0	0	0	0	0	0	1	0	0	0	0	0	0	0	0	0	0	0	0	0	0
0	0	0	0	0	0	0	0	0	0	0	0	0	0	1	0	0	0	0	0	0	0	0	1	0	0	0	0	0	0	1	1	0	0	0	0	0	0	0	0	0	0	0	0	1	0	0	0	0	0
0	0	0	1	0	0	0	0	0	0	0	0	0	0	0	0	0	0	0	0	0	1	0	0	0	0	0	1	1	0	0	0	0	0	0	0	0	0	0	0	0	0	0	0	0	0	0	1	0	0
0	0	0	0	0	1	0	0	0	0	0	0	0	0	0	0	0	0	0	0	0	0	0	0	0	0	0	0	0	0	0	0	0	0	0	0	0	0	0	0	0	0	0	0	0	0	0	0	0	0
0	0	0	0	1	0	0	0	1	0	0	0	0	0	0	0	0	0	0	0	0	0	1	0	0	0	1	0	0	0	0	0	0	0	0	0	0	0	0	0	0	0	0	0	0	0	1	0	0	0
0	0	0	0	0	0	0	0	0	0	0	0	0	0	0	0	0	0	0	0	0	0	0	0	0	0	0	0	0	0	0	0	0	0	0	0	0	0	0	1	0	0	0	0	0	0	0	0	0	0
0	1	0	0	0	0	1	0	0	0	1	0	0	0	0	0	0	0	0	0	1	0	0	0	0	0	0	0	0	0	0	0	0	0	0	0	0	0	0	0	0	0	1	0	0	0	0	0	0	0
0	0	0	0	0	0	0	0	0	0	0	0	0	0	0	0	0	0	0	0	0	0	0	0	0	0	0	0	0	0	0	0	1	1	0	0	0	0	0	0	0	1	0	0	0	0	0	0	0	0
0	0	0	0	0	0	0	0	0	0	0	1	0	0	0	0	0	0	1	0	0	0	0	0	0	0	0	0	0	0	0	0	0	0	0	1	0	0	1	0	0	0	0	0	0	0	0	0	0	0
1	0	0	0	0	0	0	0	0	0	0	0	0	0	0	0	0	0	0	0	0	0	0	0	0	0	0	0	0	1	0	0	0	0	0	0	0	0	0	0	0	0	0	0	0	0	0	0	0	0
0	0	0	0	0	0	0	0	0	1	0	0	0	0	1	0	0	0	0	1	0	0	0	0	0	0	0	0	0	0	0	0	0	0	0	0	0	0	0	0	1	0	0	0	1	1	0	1	0	0
0	0	0	0	0	0	0	1	0	0	0	0	0	0	0	0	0	0	0	0	0	0	0	0	0	0	0	0	0	0	0	0	0	0	0	0	0	0	0	0	0	0	0	0	0	0	0	0	0	0
0	0	0	0	0	0	0	0	0	0	0	0	0	1	0	1	0	0	0	0	0	0	0	0	0	0	0	0	0	0	0	0	0	0	0	0	0	0	0	0	0	0	0	0	0	0	0	0	0	0
0	0	1	0	0	0	0	0	0	0	0	0	0	0	0	0	0	0	0	0	0	1	0	0	0	0	0	0	0	0	0	0	0	0	1	0	0	0	0	0	0	0	0	1	0	0	0	0	0	0
0	0	0	0	0	0	0	0	1	0	0	0	0	0	0	0	0	0	0	0	0	0	0	0	0	0	0	0	1	0	0	0	0	0	0	0	0	0	0	0	0	0	0	0	0	0	1	0	1	0
0	0	0	0	1	0	0	0	0	0	0	0	1	0	0	0	0	0	0	0	0	0	0	0	0	1	0	0	0	0	0	0	0	0	0	0	0	0	0	0	0	0	0	0	0	0	0	0	0	0
0	0	0	0	0	0	0	0	0	0	0	0	0	0	0	0	0	0	0	0	0	0	0	0	0	0	0	0	0	0	0	0	0	0	0	0	0	0	0	0	0	0	0	0	0	0	0	0	0	1
0	0	0	0	0	0	0	0	0	0	0	1	0	0	0	0	0	0	0	0	0	0	0	0	0	0	0	0	0	0	0	0	0	0	0	1	1	0	0	0	0	0	0	0	0	0	0	0	0	0
0	0	0	0	0	0	0	0	0	0	0	0	0	0	0	0	0	0	0	0	0	0	0	0	0	0	1	0	0	0	0	0	1	1	0	0	0	0	0	0	0	0	0	0	0	0	0	0	0	0
0	0	0	0	0	0	0	0	0	0	0	0	0	0	0	0	0	0	1	0	0	0	0	1	0	0	0	0	0	1	0	1	0	0	0	0	0	0	1	0	0	0	0	0	0	0	0	0	0	0
0	1	0	0	0	0	0	0	0	0	0	0	0	0	1	0	0	0	0	0	1	0	0	0	0	0	0	0	0	0	0	0	0	0	0	0	0	0	0	0	0	0	0	0	0	0	0	0	0	0
0	0	0	0	0	0	0	0	0	0	0	0	0	0	0	0	0	0	0	0	0	0	0	0	0	0	0	0	0	0	0	0	0	0	0	0	0	0	0	0	0	1	0	1	0	0	0	0	0	0
0	0	0	1	0	0	0	0	0	0	0	0	0	1	0	0	0	0	0	0	0	0	0	0	0	0	0	0	0	0	1	0	0	0	0	0	0	0	0	0	0	0	1	0	0	0	0	0	0	0
0	0	0	0	0	0	0	0	0	0	0	0	0	0	0	0	0	0	0	0	0	0	1	0	0	0	0	0	0	0	0	0	0	0	0	0	0	0	0	0	1	0	0	0	1	0	0	0	0	0
0	0	0	0	0	0	0	0	0	0	0	1	0	0	0	1	0	0	0	0	0	0	0	0	0	0	0	0	0	0	0	0	0	0	0	0	0	0	0	0	0	0	0	0	0	0	0	0	1	0
0	0	0	0	0	0	1	0	0	1	0	0	0	0	0	0	0	0	0	0	0	0	0	0	0	0	0	0	0	0	0	0	0	0	0	0	0	0	0	0	0	0	0	0	0	0	0	0	0	0
0	0	1	0	0	0	0	0	1	0	0	0	0	0	0	0	0	0	0	0	0	0	0	0	0	1	0	0	0	0	0	0	0	0	0	0	0	0	0	1	0	0	0	0	0	0	1	0	0	1
0	0	0	0	1	0	0	0	0	0	1	0	1	0	0	0	0	0	0	0	0	0	0	0	0	0	0	0	0	0	0	0	0	0	0	0	0	0	0	0	0	0	0	0	0	1	0	0	0	0
0	0	0	0	0	1	0	0	0	0	0	0	0	0	0	0	0	0	0	0	0	0	0	0	1	0	0	0	1	0	0	0	0	0	0	0	0	0	0	0	0	0	0	0	0	0	0	0	0	0
1	0	0	0	0	0	0	1	0	0	0	0	0	0	0	0	0	0	0	0	1	0	0	0	0	0	1	0	0	0	0	0	0	0	0	1	0	0	0	0	0	0	0	0	0	0	0	0	0	0
0	0	0	0	0	0	0	0	0	0	0	0	0	0	0	0	0	0	0	0	0	1	0	0	0	0	0	1	0	0	0	0	1	0	0	0	0	0	1	0	0	0	0	0	0	0	0	1	0	0
0	0	0	0	0	0	0	0	0	0	0	0	0	0	0	0	0	0	0	0	0	0	1	1	0	0	0	0	0	0	0	1	0	1	0	0	1	0	0	0	0	0	0	1	0	0	0	0	0	0
0	0	0	0	0	0	0	0	0	0	0	0	0	0	0	0	0	0	0	0	0	0	0	0	0	0	0	0	0	0	0	0	0	0	0	0	0	0	0	0	0	0	0	0	0	0	0	0	0	0
0	0	0	0	0	0	0	0	0	0	0	0	0	0	0	0	0	0	0	0	0	0	0	0	0	0	0	0	0	1	0	0	0	0	0	0	0	0	0	0	0	0	0	0	0	0	0	0	0	0
0	0	0	0	0	0	0	0	0	0	0	0	0	1	0	0	0	0	0	0	0	0	0	0	0	0	0	0	0	0	0	0	0	0	0	0	0	0	0	0	1	0	1	0	0	0	0	0	0	0
0	0	0	1	0	0	0	0	0	0	0	0	0	0	1	1	0	0	0	0	0	0	0	0	0	0	0	0	0	0	1	0	0	0	0	0	0	0	0	0	0	1	0	0	0	0	0	0	0	0
0	0	0	0	0	0	0	0	1	0	0	0	0	0	0	0	0	0	0	0	0	0	0	0	0	0	0	0	0	0	0	0	0	0	0	0	0	0	0	0	0	0	0	0	0	0	0	0	0	1
0	0	0	0	0	0	0	0	0	0	0	0	0	0	0	0	0	0	1	1	0	0	0	0	0	0	0	0	0	0	0	0	0	0	0	0	0	0	0	0	0	0	0	0	0	0	0	0	1	0
0	0	0	0	0	0	0	0	0	0	0	0	0	0	0	0	0	0	0	0	0	0	0	0	0	0	0	0	0	0	0	0	0	0	1	0	0	0	0	0	0	0	0	0	0	1	0	1	0	0
0	1	0	0	0	0	0	0	0	0	0	0	0	0	0	0	0	0	0	0	0	0	0	0	0	0	0	0	0	0	0	0	0	0	0	0	0	0	0	1	0	0	0	0	0	0	0	0	0	0
0	0	0	0	1	0	1	0	0	0	0	0	0	0	0	0	0	0	0	0	1	0	0	0	0	0	0	0	0	0	0	0	0	0	0	0	0	0	1	0	0	0	0	0	0	0	0	0	0	0
0	0	1	0	0	0	0	0	0	0	1	0	0	0	0	0	0	0	0	0	0	0	0	0	0	0	1	0	0	0	0	0	0	0	0	1	0	0	0	0	0	0	0	0	0	0	0	0	0	0
1	0	0	0	0	1	0	0	0	0	0	0	0	0	0	0	0	0	0	0	0	0	0	0	0	1	0	0	0	0	0	0	0	0	0	0	0	0	0	0	0	0	0	0	1	0	0	0	0	0
0	0	0	0	0	0	0	0	0	0	0	0	0	0	0	0	0	0	0	0	0	1	0	0	0	0	0	0	1	0	0	0	0	0	0	0	0	0	0	0	0	0	0	1	0	0	0	0	0	0
0	0	0	0	0	0	0	0	0	0	0	0	0	0	0	0	0	0	0	0	0	0	0	1	0	0	0	0	0	0	0	0	1	1	0	0	0	0	0	0	0	1	0	0	0	0	0	0	0	0
0	0	0	0	0	0	0	0	0	0	0	0	0	0	0	0	0	0	0	0	0	0	0	0	0	0	0	0	0	0	0	0	0	0	0	0	0	0	0	0	0	0	0	0	0	0	1	0	0	0
0	0	0	0	0	0	0	0	1	0	0	0	0	1	0	0	0	0	0	0	0	0	0	0	0	0	0	0	0	1	0	0	0	0	0	0	0	0	0	0	0	0	1	0	0	1	0	0	0	0
0	0	0	1	0	0	0	1	0	1	0	1	0	0	1	0	0	0	0	0	0	0	0	0	0	0	0	0	0	0	0	0	0	0	0	0	0	0	0	0	0	0	0	0	0	0	0	0	1	0
0	0	0	0	0	0	0	0	0	0	0	0	0	0	0	1	0	0	0	0	0	0	0	0	0	0	0	0	0	0	1	0	0	0	0	0	0	0	0	0	0	0	0	0	0	0	0	0	0	1
0	0	0	0	0	0	0	0	0	0	0	0	0	0	0	0	0	0	1	0	0	0	0	0	0	0	0	0	0	0	0	0	0	0	0	0	0	0	0	0	1	0	0	0	0	0	0	0	0	0
0	0	0	0	0	0	0	0	0	0	0	0	0	0	0	0	0	0	0	0	0	0	0	0	0	0	0	0	0	0	0	1	0	0	0	0	0	0	0	0	0	0	0	0	0	0	0	0	0	0
0	1	0	0	0	0	0	0	0	0	0	0	0	0	0	0	0	0	0	0	1	0	0	0	1	0	0	0	0	0	0	0	0	0	0	0	0	0	0	0	0	0	0	0	0	0	0	1	0	0
0	0	0	1	0	1	1	0	0	0	0	0	1	0	0	0	0	0	0	0	0	0	1	0	0	0	0	0	0	0	0	0	0	0	0	0	0	0	1	0	0	0	0	0	0	0	0	0	0	0
0	0	0	0	0	0	0	0	0	0	0	0	0	0	0	0	0	0	0	0	0	0	0	0	0	0	0	0	0	0	0	0	0	0	0	0	0	0	0	1	0	0	0	1	0	0	0	0	0	0
0	0	0	0	0	0	0	0	0	0	0	0	0	0	0	0	0	0	0	0	0	0	0	0	0	0	0	0	0	0	0	0	0	0	0	0	0	0	0	0	0	0	0	0	0	1	0	0	0	0
1	0	0	0	0	0	0	0	0	0	0	0	0	0	0	0	0	0	0	0	0	0	0	1	0	1	0	0	0	0	0	0	0	0	0	1	0	0	0	0	0	0	0	0	0	0	0	0	0	0
0	0	0	0	1	0	0	0	0	0	0	0	0	0	0	0	0	0	0	0	0	1	0	0	0	0	0	0	0	0	0	0	0	1	0	0	0	0	0	0	0	0	0	0	1	0	1	0	1	0
0	0	0	0	0	0	0	0	1	0	0	0	0	0	0	0	0	0	0	0	0	0	0	0	0	0	1	0	0	0	0	0	1	0	0	0	0	0	0	0	0	0	0	0	0	0	0	0	0	0
0	0	1	0	0	0	0	0	0	0	1	0	0	1	0	0	0	0	0	0	0	0	0	0	0	0	0	0	1	0	0	0	0	0	0	0	0	0	0	0	0	1	0	0	0	0	0	0	0	0
0	0	0	0	0	0	0	0	0	0	0	0	0	0	0	0	0	0	0	0	0	0	0	0	0	0	0	0	0	0	0	0	0	0	0	0	0	0	0	0	0	0	1	0	0	0	0	0	0	0
0	0	0	0	0	0	0	1	0	0	0	0	0	0	0	0	0	0	1	0	0	0	0	0	0	0	0	1	0	0	1	0	0	0	0	0	0	0	0	0	0	0	0	0	0	0	0	0	0	0
0	0	0	0	0	0	0	0	0	0	0	0	0	0	0	0	0	0	0	0	0	0	1	0	0	0	0	0	0	0	0	0	0	0	0	0	0	0	0	0	0	0	0	0	0	0	0	0	0	0
0	0	0	0	0	0	0	0	0	0	0	0	0	0	0	0	0	0	0	1	0	0	0	0	0	0	0	0	0	0	0	0	0	0	1	0	0	0	1	0	0	0	0	0	0	0	0	0	0	0
0	0	0	0	0	1	0	0	0	0	0	0	0	0	0	1	0	0	0	0	0	0	0	0	0	0	0	0	0	0	0	1	0	0	0	0	0	0	0	1	1	0	0	0	0	0	0	0	0	0
0	1	0	0	0	0	0	0	0	0	0	0	0	0	0	0	0	0	0	0	0	0	0	0	0	0	0	0	0	1	0	0	0	0	0	0	0	0	0	0	0	0	0	0	0	0	0	0	0	0
0	0	0	0	0	0	0	0	0	0	0	0	0	0	0	0	0	0	0	0	0	0	0	0	0	0	0	0	0	0	0	0	0	0	0	0	0	0	0	0	0	0	0	0	0	0	0	0	1	0
0	0	0	0	0	0	0	0	0	1	0	0	0	0	0	0	0	0	0	0	1	0	0	0	0	0	0	0	0	0	0	0	0	0	0	0	0	0	0	0	0	0	0	0	0	1	0	1	0	0
0	0	0	0	0	0	0	0	1	0	0	0	0	0	0	0	0	0	0	0	0	0	0	0	0	0	0	0	0	0	0	0	0	0	0	0	0	0	0	0	0	0	0	0	0	0	0	0	0	1
0	0	0	0	0	0	1	0	0	0	0	1	0	0	1	0	0	0	0	0	0	0	0	0	0	0	0	0	0	0	0	0	0	0	0	1	1	0	0	0	0	0	0	0	0	0	1	0	0	0
0	0	0	1	0	0	0	0	0	0	0	0	1	0	0	0	0	0	0	0	0	0	0	0	0	1	0	0	0	0	0	0	0	0	0	0	0	0	0	0	0	0	0	1	0	0	0	0	0	0
1	0	0	0	0	0	0	0	0	0	1	0	0	0	0	0	0	0	1	0	0	0	0	0	0	0	0	0	1	0	0	0	0	0	0	0	0	0	0	0	0	0	0	0	0	0	0	0	0	0
0	0	0	0	0	0	0	0	0	0	0	0	0	1	0	0	0	0	0	0	0	0	0	1	0	0	0	0	0	0	0	0	0	0	0	0	0	0	0	0	0	1	0	0	0	0	0	0	0	0
0	0	0	0	0	0	0	1	0	0	0	0	0	0	0	0	0	0	0	0	0	1	0	0	0	0	0	0	0	0	1	0	0	0	0	0	0	0	0	1	0	0	1	0	0	0	0	0	0	0
0	0	0	0	0	0	0	0	0	0	0	0	0	0	0	0	0	0	0	0	0	0	0	0	0	0	0	0	0	0	0	0	0	0	0	0	0	0	0	0	0	0	0	0	0	0	0	0	0	0
0	0	0	0	0	1	0	0	0	0	0	0	0	0	0	0	0	0	0	0	0	0	0	0	0	0	0	0	0	0	0	0	0	0	0	0	0	0	1	0	0	0	0	0	0	0	0	0	1	0
0	0	0	0	0	0	0	0	0	0	0	0	0	0	0	0	0	0	0	0	0	0	0	0	0	0	0	0	0	0	0	0	1	0	0	0	0	0	0	0	0	0	0	0	0	0	0	0	0	0
0	1	0	0	0	0	0	0	0	0	0	0	0	0	0	0	0	0	0	0	0	0	0	0	0	0	0	0	0	0	0	0	0	1	0	0	0	0	0	0	0	0	0	0	0	0	0	0	0	0
0	0	1	0	0	0	0	0	0	0	0	0	0	0	0	0	0	0	0	0	0	0	0	0	0	0	1	0	0	0	0	0	0	0	0	0	0	0	0	0	0	0	0	0	1	1	0	0	0	0
0	0	0	0	0	0	0	0	0	0	0	0	0	0	1	0	0	0	0	1	0	0	0	0	0	0	0	0	0	0	0	0	0	0	0	0	0	0	0	0	0	0	0	0	0	0	0	1	0	0
0	0	0	0	0	0	0	0	1	0	0	0	0	0	0	0	0	0	0	0	0	0	0	0	1	0	0	0	0	0	0	0	0	0	0	1	0	0	0	0	1	0	0	0	0	0	0	0	0	0
0	0	0	0	0	0	0	0	0	0	0	0	0	0	0	0	0	0	0	0	0	0	1	0	0	0	0	0	0	1	0	1	0	0	0	0	0	0	0	0	0	0	0	1	0	0	0	0	0	0
0	0	0	0	0	0	0	1	0	0	0	1	0	0	0	0	0	0	0	0	1	0	0	0	0	0	0	0	0	0	0	0	0	0	0	0	0	0	0	0	0	0	0	0	0	0	1	0	0	0
0	0	0	1	0	0	0	0	0	0	0	0	0	0	0	0	0	0	0	0	0	0	0	0	0	1	0	0	1	0	0	0	0	0	0	0	0	0	0	0	0	0	0	0	0	0	0	0	0	0
0	0	0	0	0	0	0	0	0	0	0	0	0	0	0	1	0	0	0	0	0	0	0	0	0	0	0	1	0	0	0	0	0	0	0	0	0	0	0	0	0	0	0	0	0	0	0	0	0	0
0	0	0	0	0	0	0	0	0	0	0	0	0	0	0	0	0	0	0	0	0	0	0	0	0	0	0	0	0	0	1	0	0	0	0	0	0	0	0	0	0	1	1	0	0	0	0	0	1	1
0	0	0	0	0	0	0	0	0	1	0	0	1	1	1	0	0	0	0	0	0	1	0	1	0	0	0	0	0	0	0	0	0	0	0	0	0	0	0	0	0	0	0	0	0	0	0	0	0	0
0	0	1	0	0	0	0	0	0	0	0	0	0	0	0	0	0	0	0	0	0	0	0	0	0	0	0	0	0	0	0	0	0	0	1	0	0	0	0	1	0	0	0	0	0	0	0	0	0	0
1	0	0	0	1	0	0	0	0	0	0	0	0	0	0	0	0	0	0	0	0	0	0	0	0	0	1	0	0	0	0	0	0	0	0	0	0	0	1	0	0	0	0	0	0	0	0	0	0	0
0	0	0	0	0	0	0	0	0	0	0	0	0	0	0	0	0	0	0	0	0	0	0	0	0	0	0	0	0	0	0	0	0	0	0	0	0	0	0	0	0	0	0	0	0	0	0	0	0	0
0	1	0	0	0	0	0	0	0	0	0	0	0	0	0	0	0	0	0	0	0	0	0	0	0	0	0	0	0	0	0	0	0	0	0	0	0	0	0	0	0	0	0	0	0	1	0	0	0	0
0	0	0	0	0	0	0	0	0	0	0	0	0	0	0	0	0	0	0	0	0	0	0	0	0	0	0	0	0	0	0	0	0	0	0	0	0	0	0	0	0	0	0	0	0	0	0	0	0	0
0	0	0	0	0	0	0	0	0	0	0	0	0	0	0	0	0	0	1	0	0	0	0	0	0	0	0	0	0	0	0	0	0	0	0	1	0	0	0	0	0	0	0	0	0	0	0	0	0	0
0	0	0	0	0	0	0	0	1	0	0	0	0	0	0	0	0	0	0	0	0	0	0	0	0	0	0	0	0	0	0	0	1	1	0	0	0	0	0	0	0	0	0	0	0	0	1	1	0	0
0	0	0	0	0	0	0	0	0	0	0	1	0	0	0	0	0	0	0	0	0	0	0	0	0	0	0	0	0	0	0	0	0	0	0	0	0	0	0	0	1	0	0	0	0	0	0	0	1	0
0	0	0	1	0	0	1	1	0	0	0	0	0	0	0	0	0	0	0	0	1	0	0	0	0	1	0	0	0	0	0	0	0	0	0	0	0	0	0	0	0	0	0	0	0	0	0	0	0	0
0	0	0	0	0	1	0	0	0	0	1	0	0	0	0	0	0	0	0	1	0	0	0	0	0	0	0	0	1	0	0	0	0	0	0	0	0	0	0	0	0	0	0	0	0	0	0	0	0	0
0	0	0	0	0	0	0	0	0	0	0	0	0	0	0	0	0	0	0	0	0	0	0	0	0	0	0	0	0	0	1	1	0	0	0	0	0	0	0	1	0	0	0	0	0	0	0	0	0	0
0	0	0	0	0	0	0	0	0	1	0	0	1	0	1	0	0	0	0	0	0	0	0	0	0	0	0	0	0	0	0	0	0	0	0	0	0	0	0	0	0	1	0	1	0	0	0	0	0	0
0	1	0	0	0	0	0	0	0	0	0	0	0	1	0	0	0	0	0	0	0	0	0	0	0	0	0	0	0	0	0	0	0	0	0	0	0	0	0	0	0	0	0	0	0	0	0	0	0	0
0	0	0	0	0	0	0	0	0	0	0	0	0	0	0	1	0	0	0	0	0	0	0	1	0	0	1	0	0	1	0	0	0	0	0	0	0	0	1	0	0	0	0	0	0	0	0	0	0	0
0	0	0	0	0	0	0	0	0	0	0	0	0	0	0	0	0	0	0	0	0	0	0	0	0	0	0	0	0	0	0	0	0	0	0	0	0	0	0	0	0	0	0	0	0	0	0	0	0	0
0	0	0	0	0	0	0	0	1	0	0	0	0	0	0	0	0	0	0	0	0	0	0	0	0	0	0	0	0	0	0	0	0	0	0	0	0	0	0	0	0	0	0	0	1	1	0	0	0	0
0	0	1	0	0	0	0	1	0	0	0	0	0	0	0	0	0	0	0	0	0	0	0	0	0	0	0	0	0	0	0	0	0	0	0	0	0	0	0	0	0	0	0	0	0	0	0	1	0	0
0	0	0	0	0	0	0	0	0	0	0	0	0	0	0	0	0	0	0	0	0	0	0	0	0	0	0	0	0	0	0	0	0	0	0	1	0	0	0	0	0	0	0	0	0	0	0	0	0	0
1	0	0	0	0	1	0	0	0	0	0	0	0	0	0	0	0	0	1	0	0	1	0	0	0	0	0	0	0	0	0	0	0	0	0	0	0	0	0	0	0	0	0	0	0	0	0	0	1	1
0	0	0	1	0	0	1	0	0	0	0	0	0	0	0	0	0	0	0	0	0	0	0	0	1	0	0	0	0	0	0	0	0	0	0	0	0	0	0	0	0	0	0	0	0	0	0	0	0	0
0	1	0	0	0	0	0	0	0	0	0	0	0	0	0	0	0	0	0	0	0	0	0	0	0	0	0	0	0	0	0	0	0	0	0	0	0	0	0	0	0	0	0	0	0	0	0	0	0	0
0	0	0	0	0	0	0	0	0	0	0	0	0	0	0	0	0	0	0	0	0	0	0	0	0	0	0	0	0	0	1	1	1	1	0	0	0	0	0	1	0	0	0	0	0	0	0	0	0	0
0	0	1	0	0	0	0	0	0	0	0	0	0	0	0	0	0	0	0	0	0	0	0	0	0	1	0	0	1	0	0	0	0	0	0	0	0	0	0	0	1	0	1	0	0	0	0	0	0	0
0	0	0	0	0	0	0	0	0	0	0	0	1	1	1	0	0	0	0	0	1	0	0	0	0	0	0	0	0	0	0	0	0	0	0	0	0	0	0	0	0	0	0	0	0	0	0	0	0	0
0	0	0	0	1	0	0	0	0	0	1	0	0	0	0	0	0	0	0	0	0	0	0	0	0	0	1	1	0	0	0	0	0	0	0	0	0	0	0	0	0	0	0	0	0	0	0	0	0	0
0	0	0	0	0	0	0	0	0	0	0	0	0	0	0	0	0	0	0	0	0	0	0	0	0	0	0	0	0	0	0	0	0	0	0	0	0	0	1	0	0	0	0	0	0	0	0	1	0	0
0	0	0	0	0	1	0	0	0	0	0	0	0	0	0	0	0	0	1	0	0	0	0	0	0	0	0	0	0	0	0	0	0	0	1	0	0	0	0	0	0	0	0	1	0	0	1	0	0	0
0	0	0	0	0	0	0	0	0	0	0	0	0	0	0	0	0	0	0	0	0	0	0	0	0	0	0	0	0	0	0	0	0	0	0	0	0	0	0	0	0	0	0	0	1	0	0	0	1	0
0	0	0	0	0	0	0	0	0	0	0	0	0	0	0	0	0	0	0	0	0	1	0	1	0	0	0	0	0	0	0	0	0	0	0	1	0	0	0	1	0	0	0	0	0	0	0	0	0	0
0	1	0	1	0	0	0	0	1	0	0	0	0	0	0	1	0	0	0	0	0	0	0	0	0	0	0	0	0	0	0	0	0	0	0	0	0	0	0	0	0	0	0	0	0	0	0	0	0	0
0	0	0	0	0	0	0	0	0	0	0	0	0	0	0	0	0	0	0	0	0	0	0	0	0	0	0	0	0	0	0	0	0	0	0	0	0	0	0	0	0	0	0	0	0	0	0	0	0	0
0	0	0	0	0	0	0	0	0	0	0	0	0	0	0	0	0	0	0	0	0	0	0	0	0	0	0	0	0	1	0	0	0	0	0	0	0	0	0	0	0	0	0	0	0	1	0	0	0	0
0	0	0	0	0	0	0	0	0	1	0	0	0	0	0	0	0	0	0	0	0	0	0	0	0	0	0	0	0	0	0	1	0	0	0	0	0	0	0	0	0	0	0	0	0	0	0	0	0	1
0	0	0	0	0	0	0	0	0	0	0	1	0	1	0	0	0	0	0	0	0	0	1	0	0	0	0	0	0	0	0	0	1	0	0	0	0	0	0	0	0	0	0	0	0	0	0	0	0	0
0	0	0	0	1	0	0	0	0	0	0	0	0	0	1	0	0	0	0	0	0	0	0	0	0	0	1	0	0	0	0	0	0	1	0	0	0	0	0	0	0	1	0	0	0	0	0	0	0	0
0	0	0	0	0	0	0	0	0	0	0	0	0	0	0	0	0	0	0	0	1	0	0	0	0	0	0	0	1	0	0	0	0	0	0	0	0	0	0	0	1	0	0	0	0	0	0	0	0	0
0	1	0	0	0	0	0	1	0	0	0	0	0	0	0	0	0	0	0	0	0	0	0	0	0	0	0	0	0	0	0	0	0	0	0	0	0	0	0	0	0	0	0	0	1	0	0	0	0	0
0	0	0	1	0	0	0	0	0	0	0	0	0	0	0	0	0	0	1	0	0	0	0	0	0	1	0	0	0	0	0	1	0	0	0	0	0	0	0	0	0	0	0	0	0	0	1	0	0	0
0	0	0	0	0	1	0	0	0	0	0	0	0	0	0	0	0	0	0	0	0	0	0	0	0	0	0	0	0	0	0	0	0	0	0	0	0	0	0	0	0	0	0	0	0	0	0	0	0	0
0	0	0	0	0	0	0	0	0	0	1	0	0	0	0	0	0	0	0	1	0	0	0	0	0	0	0	0	0	0	0	0	0	0	0	0	0	0	0	1	0	0	0	0	0	0	0	1	0	0
0	0	1	0	0	0	0	0	0	0	0	0	1	0	0	0	0	0	0	0	0	0	0	0	0	0	0	0	0	0	0	0	0	0	0	0	1	0	1	0	0	0	0	0	0	0	0	0	1	0
0	0	0	0	0	0	1	0	0	0	0	0	0	0	0	0	0	0	0	0	0	1	0	0	0	0	0	0	0	0	0	0	0	0	0	0	0	0	0	0	0	0	0	0	0	0	0	0	0	0
0	0	0	0	0	0	0	0	1	0	0	0	0	0	0	0	0	0	0	0	0	0	0	1	0	0	0	0	0	0	1	0	0	0	0	1	0	0	0	0	0	0	0	1	0	1	0	0	0	0
0	0	0	0	0	0	0	0	0	0	0	0	0	0	0	0	0	0	0	0	0	0	0	0	0	0	0	0	0	0	0	0	0	0	0	0	0	0	0	0	0	0	1	0	0	0	0	0	0	0
0	0	0	0	0	0	0	0	0	0	0	0	0	1	0	0	0	0	0	0	0	0	0	0	0	0	0	0	0	0	0	0	0	0	0	0	0	0	0	0	0	1	1	0	0	0	0	0	0	0
0	0	0	0	0	0	0	0	0	0	0	0	0	0	0	0	0	0	0	0	0	0	0	0	0	0	0	0	0	0	0	0	0	1	0	0	0	0	0	0	0	0	1	0	0	0	0	0	0	0
1	0	0	0	1	0	0	0	0	0	0	0	0	0	1	1	0	0	0	0	0	0	0	0	0	0	0	0	0	0	0	0	1	0	0	0	0	0	0	0	0	0	0	0	0	0	0	0	0	0
0	0	0	0	0	0	0	0	0	0	0	0	0	0	0	0	0	0	0	0	0	0	0	0	0	0	0	0	1	0	0	0	0	0	0	0	0	0	0	0	1	0	0	0	0	0	0	0	0	0
0	1	0	0	0	1	0	0	0	0	0	0	0	0	0	0	0	0	0	0	0	0	0	0	0	0	0	0	0	0	0	0	0	1	0	0	0	0	0	1	0	0	0	0	0	0	0	0	0	0
0	0	0	1	0	0	0	1	0	0	0	0	0	0	0	0	0	0	0	0	0	0	0	0	0	0	0	0	0	0	0	0	0	0	0	0	0	0	0	0	0	0	0	0	0	0	0	0	0	0
0	0	0	0	0	0	0	0	0	0	0	0	0	0	1	0	0	0	0	0	0	0	0	0	0	1	0	0	0	0	0	1	0	0	1	0	0	0	0	0	0	0	0	0	0	0	1	0	0	0
0	0	0	0	0	0	0	0	0	0	0	0	0	0	0	0	0	0	0	0	0	0	0	0	0	0	0	0	0	1	0	0	0	0	0	0	0	0	0	0	0	0	0	0	0	0	0	0	0	0
0	0	1	0	0	0	0	0	1	0	0	0	1	0	0	0	0	0	0	0	0	1	0	0	0	0	0	0	0	0	0	0	0	0	0	0	0	0	0	0	0	0	0	0	0	0	0	0	0	0
0	0	0	0	0	0	0	0	0	0	0	0	0	0	0	0	0	0	0	0	0	0	0	0	0	0	0	0	0	0	0	0	0	0	0	0	0	0	0	0	0	0	0	0	0	0	0	1	1	0
0	0	0	0	0	0	0	0	0	1	0	0	0	0	0	0	0	0	1	0	0	0	0	0	0	0	0	0	0	0	0	0	0	0	0	0	0	0	0	0	0	1	0	0	0	0	0	0	0	0
0	0	0	0	0	0	0	0	0	0	0	1	0	0	0	1	0	0	0	0	0	0	0	0	0	0	0	0	0	0	0	0	0	0	0	1	0	0	0	0	0	0	0	0	0	0	0	0	0	0
0	0	0	0	0	0	0	0	0	0	0	0	0	0	0	0	0	0	0	0	0	0	0	0	0	0	0	0	0	0	0	0	0	0	0	0	0	0	0	0	0	0	0	1	1	1	0	0	0	0
0	0	0	0	0	0	0	1	0	0	0	0	0	0	0	0	0	0	0	0	1	0	0	0	0	0	0	0	0	0	0	0	0	0	0	0	0	0	0	0	0	0	0	0	0	0	0	0	0	1
0	0	0	0	0	0	0	0	0	0	0	0	0	1	0	0	0	0	0	0	0	0	0	0	0	0	0	0	0	0	1	0	0	0	0	0	0	0	1	0	0	0	0	0	0	0	0	0	0	0
0	0	0	0	0	1	0	0	0	0	0	0	0	0	0	0	0	0	0	0	0	0	0	1	0	0	0	0	0	0	0	0	0	0	0	0	0	0	0	0	0	0	0	0	0	0	0	0	0	0
1	0	1	0	0	0	0	0	0	0	0	0	0	0	1	0	0	0	0	0	0	0	0	0	0	0	0	0	0	0	0	0	0	1	0	0	0	0	0	1	0	0	0	0	0	0	0	0	0	0
0	0	0	0	0	0	0	0	0	0	0	0	0	0	0	0	0	0	0	0	0	0	1	0	0	0	0	1	1	0	0	0	0	0	0	0	0	0	0	0	0	0	0	0	0	0	0	0	0	0
0	1	0	1	0	0	0	0	0	0	0	0	0	0	0	0	0	0	0	0	0	0	0	0	0	1	1	0	0	0	0	0	0	0	0	0	0	0	0	0	1	1	0	0	0	0	0	0	0	0
0	0	0	0	0	0	0	0	0	0	0	0	0	0	0	0	0	0	0	0	0	0	0	0	1	0	0	0	0	0	0	1	1	0	0	0	0	0	0	0	0	0	0	0	0	0	1	0	1	0
0	0	0	0	0	0	0	0	1	0	0	0	0	0	0	1	0	0	0	0	0	0	0	0	0	0	0	0	0	0	0	0	0	0	0	0	0	0	0	0	0	0	0	0	0	0	0	1	0	0
0	0	0	0	0	0	0	0	0	0	0	0	0	0	0	0	0	0	1	0	0	1	0	0	0	0	0	0	0	0	0	0	0	0	0	0	0	0	0	0	0	0	0	0	0	0	0	0	0	0
0	0	0	0	0	0	1	0	0	0	0	0	0	0	0	0	0	0	0	0	1	0	0	0	0	0	0	0	0	0	0	0	0	0	0	0	0	0	0	0	0	0	0	0	0	0	0	0	0	0
0	0	0	0	0	0	0	0	0	0	0	0	0	0	0	0	0	0	0	0	0	0	0	0	0	0	0	0	0	0	0	0	0	0	0	0	0	0	0	0	0	0	0	1	0	0	0	0	0	0
0	0	0	0	0	0	0	0	0	0	0	0	0	0	0	0	0	0	0	0	0	0	0	0	0	0	0	0	0	0	0	0	0	1	0	1	0	0	0	0	0	0	0	0	0	0	0	0	0	0
0	0	0	0	0	1	0	0	0	0	0	0	1	0	0	0	0	0	0	0	0	0	0	0	0	0	0	0	0	0	0	0	0	0	0	0	0	0	1	0	0	0	0	0	0	1	0	0	0	0
0	0	1	0	0	0	0	0	0	1	0	0	0	0	0	0	0	0	0	0	0	0	0	0	0	0	0	0	0	1	0	0	0	0	0	0	0	0	0	1	0	0	0	0	1	0	0	0	0	0
0	0	0	0	0	0	0	0	0	0	0	0	0	1	0	0	0	0	0	0	0	0	0	1	0	0	1	0	0	0	0	0	0	0	0	0	0	0	0	0	0	0	0	0	0	0	0	0	1	0
0	0	0	0	0	0	0	0	0	0	0	0	0	0	0	0	0	0	0	0	0	0	0	0	0	0	0	0	0	0	1	0	0	0	1	0	0	0	0	0	0	0	0	0	0	0	0	0	0	0
0	0	0	1	0	0	0	0	0	0	0	0	0	0	1	0	0	0	0	0	0	0	0	0	0	0	0	0	0	0	0	0	0	0	0	0	0	0	0	0	0	0	0	0	0	0	0	0	0	0
0	0	0	0	0	0	0	0	0	0	0	0	0	0	0	1	0	0	0	0	0	0	0	0	0	0	0	0	0	0	0	0	0	0	0	0	0	0	0	0	0	0	0	0	0	0	0	0	0	0
0	1	0	0	0	0	0	0	0	0	0	1	0	0	0	0	0	0	0	0	0	0	0	0	0	0	0	0	0	0	0	1	0	0	0	0	0	0	0	0	0	0	0	0	0	0	0	0	0	0
0	0	0	0	0	0	0	0	0	0	0	0	0	0	0	0	0	0	1	0	0	0	0	0	1	0	0	0	0	0	0	0	0	0	0	0	0	0	0	0	0	0	0	0	0	0	0	0	0	0
0	0	0	0	0	0	0	0	0	0	0	0	0	0	0	0	0	0	0	0	1	0	0	0	0	0	0	0	1	0	0	0	0	0	0	0	0	0	0	0	0	0	0	0	0	0	1	0	0	0
0	0	0	0	0	0	1	0	0	0	0	0	0	0	0	0	0	0	0	0	0	0	0	0	0	1	0	0	0	0	0	0	1	1	0	0	0	0	0	0	0	0	0	0	0	0	0	0	0	1
0	0	0	0	0	0	0	0	0	0	0	0	0	0	0	0	0	0	0	0	0	0	0	0	0	0	0	0	0	0	0	0	0	0	0	0	0	0	0	1	0	0	0	1	0	0	0	0	0	0
0	0	0	0	1	0	0	0	0	0	0	0	0	0	0	0	0	0	0	0	0	0	0	0	0	0	0	0	0	0	0	0	0	0	0	1	0	0	0	0	0	0	0	0	0	0	0	0	0	0
0	0	0	0	0	0	0	0	1	0	0	0	0	0	0	0	0	0	0	1	0	0	0	0	0	0	0	0	0	0	0	0	0	0	0	0	0	0	0	0	0	0	0	0	0	0	0	0	0	0
0	0	1	0	0	0	0	0	0	0	0	0	0	0	0	0	0	0	0	0	0	0	0	0	0	0	1	0	0	0	0	0	0	0	0	0	0	0	0	0	0	1	0	0	0	0	0	0	0	0
0	0	0	0	0	1	0	0	0	1	0	0	0	0	0	0	0	0	0	0	0	0	0	0	0	0	0	0	0	0	0	0	0	0	0	0	1	0	1	0	0	0	0	0	0	0	0	1	0	0
1	0	0	0	0	0	0	0	0	0	1	0	0	0	0	0	0	0	0	0	0	0	1	0	0	0	0	0	0	0	0	0	0	0	0	0	1	0	0	0	0	0	0	0	0	1	0	0	1	0
0	0	0	0	0	0	0	0	0	0	0	0	0	0	0	1	0	0	0	0	0	0	0	0	0	0	0	0	0	0	0	0	0	0	0	0	1	0	0	0	1	0	0	0	0	0	0	0	0	0
0	0	0	0	0	0	0	0	0	0	0	0	0	1	0	0	0	0	0	0	0	1	0	0	0	0	0	0	0	0	0	0	0	0	0	0	0	0	0	0	0	0	0	0	0	0	0	0	0	0
0	0	0	1	0	0	1	0	0	0	0	0	0	0	0	0	0	0	1	0	0	0	0	0	0	0	0	0	0	0	1	0	0	0	0	0	0	0	0	0	0	0	0	0	0	0	0	0	0	0
0	0	0	0	0	0	0	0	0	0	0	0	0	0	0	0	0	0	0	0	0	0	0	0	0	0	0	0	0	0	0	0	0	0	0	0	0	0	0	0	0	0	0	1	0	0	0	0	0	0
0	0	0	0	0	0	0	0	0	0	0	0	0	0	0	0	0	0	0	0	0	0	0	0	0	1	0	0	1	0	0	0	0	0	0	0	0	0	0	1	0	0	0	0	0	0	0	0	0	0
0	1	0	0	0	0	0	0	0	0	0	0	0	0	1	0	0	0	0	0	0	0	0	1	0	0	0	0	0	1	0	0	1	0	0	0	0	0	0	0	0	0	0	0	0	0	1	0	0	0
0	0	0	0	0	0	0	0	0	0	0	0	1	0	0	0	0	0	0	0	0	0	0	0	0	0	0	0	0	0	0	0	0	1	0	0	0	0	0	0	0	0	0	0	0	0	0	0	0	0
0	0	0	0	0	0	0	1	0	0	0	0	0	0	0	0	0	0	0	0	1	0	0	0	0	0	0	0	0	0	0	0	0	0	0	0	0	0	0	0	0	0	0	0	0	0	0	0	0	0
0	0	0	0	0	0	0	0	0	0	0	0	0	0	0	0	0	0	0	0	0	0	0	0	0	0	0	0	0	0	0	1	0	0	0	1	0	0	0	0	0	0	0	0	0	0	0	0	0	0
0	0	0	0	0	0	0	0	0	0	0	0	0	0	0	0	0	0	0	0	0	0	0	0	0	0	0	0	0	0	0	0	0	0	0	0	0	0	0	0	0	0	0	0	0	0	0	0	1	0
0	0	0	0	0	0	0	0	1	0	0	0	0	0	0	0	0	0	0	0	0	0	0	0	0	0	1	0	0	0	0	0	0	0	0	0	0	0	0	0	0	0	0	1	0	0	0	0	0	0
0	0	0	0	0	1	0	0	0	0	0	0	0	0	0	0	0	0	0	0	0	0	0	0	0	0	0	1	0	0	0	0	0	0	0	0	0	0	0	0	0	0	0	0	0	0	0	0	0	0
0	0	0	0	0	0	0	0	0	0	0	0	0	0	0	0	0	0	0	0	0	0	0	0	0	0	0	0	0	0	0	0	0	0	0	0	0	0	0	0	0	0	0	0	0	0	0	1	0	0
0	0	0	0	0	0	0	0	0	0	0	0	0	0	0	0	0	0	0	0	0	0	0	0	0	0	0	0	0	0	0	0	0	0	0	0	0	0	0	0	0	0	0	0	0	0	0	0	0	0
1	0	0	0	0	0	0	0	0	0	0	0	0	0	0	0	0	0	0	0	0	1	0	0	0	0	0	0	0	0	0	0	0	0	0	0	0	0	0	0	0	0	0	0	0	0	0	0	0	0
0	1	0	1	1	0	0	0	0	1	0	0	0	1	0	0	0	0	0	0	0	0	0	0	0	0	0	0	0	0	1	0	0	0	0	0	0	0	1	0	1	0	0	0	0	0	0	0	0	1
0	0	0	0	0	0	0	0	0	0	0	0	0	0	0	0	0	0	1	0	0	0	0	0	0	0	0	0	0	0	0	0	1	0	1	0	0	0	0	0	0	1	0	0	1	0	0	0	0	0
0	0	0	0	0	0	0	0	0	0	0	0	1	0	1	1	0	0	0	0	0	0	0	0	0	0	0	0	0	0	0	0	0	0	0	0	0	0	0	1	0	0	0	0	0	1	1	0	0	0
0	0	0	0	0	0	0	0	0	0	0	0	0	0	0	0	0	0	0	0	0	0	1	0	0	1	0	0	0	0	0	0	0	0	0	0	0	0	0	0	0	0	0	0	0	0	0	0	0	0
0	0	0	0	0	0	1	0	0	0	0	0	0	0	0	0	0	0	0	0	1	0	0	0	0	0	0	0	1	0	0	0	0	1	0	0	0	0	0	0	0	0	0	0	0	0	0	0	0	0
0	0	0	0	0	0	0	0	0	0	0	0	0	0	0	0	0	0	0	0	0	0	0	0	0	0	0	0	0	0	0	1	0	0	0	0	0	0	0	0	0	0	0	0	0	0	0	0	0	0
0	0	1	0	0	0	0	0	0	0	0	0	0	0	0	0	0	0	0	0	0	0	0	0	1	0	0	0	0	0	0	0	0	0	0	0	0	0	0	0	0	0	0	0	0	0	0	0	1	0
0	0	0	0	0	1	0	0	0	0	0	0	0	0	0	0	0	0	0	0	0	0	0	1	0	0	0	0	0	0	0	0	0	0	0	0	0	0	0	0	0	0	0	0	0	0	0	0	0	0
0	0	0	0	0	0	0	0	0	0	0	0	0	1	0	0	0	0	0	0	0	0	0	0	0	0	0	0	0	1	0	0	0	0	0	1	0	0	0	0	0	0	0	0	0	0	0	0	0	0
0	0	0	0	0	0	0	0	0	0	0	1	0	0	0	0	0	0	1	0	0	0	0	0	0	0	0	0	0	0	0	0	0	0	0	0	0	0	0	0	0	0	0	1	0	0	0	0	0	0
0	0	0	1	0	0	0	0	0	0	0	0	0	0	0	0	0	0	0	0	0	0	0	0	0	0	0	0	0	0	0	0	0	0	0	0	0	0	0	0	0	0	0	0	0	0	0	0	0	0
0	0	0	0	0	0	0	0	0	0	0	0	0	0	0	0	0	0	0	0	0	0	0	0	0	0	0	0	0	0	0	0	0	0	0	0	0	0	0	0	0	0	0	0	0	0	0	1	0	0
0	0	0	0	0	0	0	0	0	0	0	0	0	0	1	0	0	0	0	0	0	0	0	0	0	0	0	0	0	0	0	0	1	0	0	0	0	0	0	0	0	0	0	0	0	0	0	0	0	0
0	0	0	0	0	0	0	0	0	0	0	0	0	0	0	0	0	0	0	0	0	0	0	0	0	0	1	0	0	0	1	0	0	0	0	0	0	0	0	0	0	0	0	0	0	0	0	0	0	0
1	0	0	1	0	0	0	0	0	0	0	0	0	0	0	0	0	0	0	0	0	0	0	0	0	0	0	0	1	0	0	0	0	0	0	0	0	0	0	1	0	0	0	0	0	0	0	0	1	0
0	0	0	0	1	0	0	0	0	0	0	0	0	0	0	0	0	0	0	0	0	0	0	0	0	1	0	0	0	0	0	0	0	1	0	0	0	0	0	0	0	0	0	0	0	0	1	0	0	0
0	0	0	0	0	1	0	1	0	0	0	0	0	0	0	0	0	0	0	0	1	0	0	0	0	0	0	0	0	0	0	0	0	0	0	0	0	0	1	0	0	0	0	0	0	1	0	0	0	0
0	0	0	0	0	0	0	0	1	0	0	0	1	0	0	1	0	0	0	0	0	0	0	0	0	0	0	0	0	0	0	0	0	0	0	0	0	0	0	0	0	0	0	0	0	0	0	0	0	0
0	0	0	0	0	0	0	0	0	0	0	0	0	0	1	0	0	0	0	1	0	1	0	0	0	0	0	0	0	0	0	0	0	0	0	0	0	0	0	0	0	0	0	0	0	0	0	0	0	0
0	0	0	0	0	0	0	0	0	0	0	0	0	0	0	0	0	0	0	0	0	0	0	0	0	0	0	0	0	0	0	0	0	0	0	1	0	0	0	0	0	0	0	1	0	0	0	0	0	1
0	0	1	0	0	0	0	0	0	0	0	0	0	0	0	0	0	0	1	0	0	0	0	0	0	0	0	0	0	0	0	0	0	0	0	0	0	0	0	0	0	0	0	0	0	0	0	0	0	0
0	0	0	0	0	0	0	0	0	0	0	0	0	0	0	0	0	0	0	0	0	0	0	0	0	0	0	0	0	0	0	1	0	0	0	0	0	0	0	0	0	0	0	0	0	0	0	0	0	0
0	1	0	0	0	0	0	0	0	0	0	0	0	0	0	0	0	0	0	0	0	0	0	1	0	0	0	0	0	0	0	0	0	0	0	0	0	0	0	0	0	0	0	0	0	0	0	0	0	0
0	0	0	0	0	0	0	0	0	0	0	0	0	0	0	0	0	0	0	0	0	0	0	0	0	0	0	0	0	0	0	0	0	0	0	0	0	0	0	0	0	1	0	0	0	0	0	0	0	0
0	0	0	0	0	0	0	0	0	0	0	0	0	1	0	0	0	0	0	0	0	0	0	0	0	0	0	0	0	0	0	0	1	0	0	0	0	0	0	0	0	1	0	0	0	0	0	0	0	0
0	0	0	0	0	0	0	0	0	0	0	0	0	0	0	0	0	0	0	0	0	0	0	0	0	0	0	0	0	0	1	0	0	0	0	0	0	0	0	0	0	1	0	0	0	0	0	1	0	0
0	0	0	0	0	0	0	0	0	0	0	0	0	0	0	0	0	0	0	0	0	0	0	0	0	0	1	0	0	0	0	0	0	0	0	0	0	0	0	0	0	0	0	0	1	0	0	0	0	0
0	0	0	0	0	0	0	0	0	0	0	0	0	0	0	0	0	0	0	0	0	0	0	0	0	0	0	0	0	0	0	0	0	0	0	0	0	0	0	0	0	0	0	0	0	0	1	0	0	0
0	0	0	0	0	0	1	0	0	0	0	0	1	0	0	1	0	0	0	0	0	0	1	0	0	0	0	0	0	0	0	0	0	0	0	0	0	0	0	0	0	0	0	0	0	0	0	0	0	0
0	0	0	0	0	0	0	0	0	0	0	0	0	0	1	0	0	0	0	0	1	0	0	0	0	0	0	0	0	1	0	0	0	0	0	0	0	0	0	0	0	0	0	0	0	0	0	0	0	0
0	0	0	0	0	0	0	0	0	0	0	0	0	0	0	0	0	0	0	0	0	0	0	0	0	0	0	0	0	0	0	0	0	0	0	0	0	0	0	0	0	0	0	0	0	0	0	0	0	0
0	0	0	1	0	0	0	0	0	0	0	0	0	0	0	0	0	0	0	0	0	1	0	0	0	0	0	0	1	0	0	0	0	1	0	1	0	0	1	1	0	0	0	1	0	1	0	0	0	0
0	0	0	0	0	1	0	0	0	0	1	0	0	0	0	0	0	0	0	0	0	0	0	0	0	1	0	0	0	0	0	0	0	0	0	0	0	0	0	0	0	0	0	0	0	0	0	0	0	0
0	0	0	0	0	0	0	0	0	0	0	0	0	0	0	0	0	0	0	0	0	0	0	1	0	0	0	0	0	0	0	1	0	0	0	0	0	0	0	0	0	0	0	0	0	0	0	0	0	1
0	0	1	0	0	0	0	0	0	0	0	0	0	0	0	0	0	0	1	0	0	0	0	0	0	0	0	0	0	0	0	0	0	0	0	0	0	0	0	0	0	0	0	0	0	0	0	0	0	0
0	0	0	0	0	0	0	0	1	1	0	0	0	1	0	0	0	0	0	0	0	0	0	0	0	0	0	0	0	0	0	0	0	0	0	0	0	0	0	0	1	0	0	0	0	0	0	0	0	0
0	0	0	0	0	0	0	0	0	0	0	0	0	0	0	0	0	0	0	0	0	0	0	0	0	0	0	1	0	0	0	0	0	0	0	0	0	0	0	0	0	0	0	0	0	0	0	0	0	0
0	0	0	0	0	0	0	1	0	0	0	0	0	0	0	1	0	0	0	0	0	0	0	0	0	0	0	0	0	0	1	0	0	0	0	0	0	0	0	0	0	0	0	0	0	0	1	0	0	0
0	0	0	0	0	0	0	0	0	0	0	0	0	0	0	0	0	0	0	0	0	0	0	0	0	0	0	0	0	0	0	0	1	0	0	0	0	0	0	1	0	0	0	0	0	0	0	1	0	0
0	0	0	0	0	0	0	0	0	0	0	0	1	0	0	0	0	0	0	0	0	0	0	0	0	0	0	0	0	0	0	0	0	0	0	0	0	0	0	0	0	0	0	0	0	0	0	0	0	0
0	0	0	0	1	1	0	0	0	0	0	0	0	0	0	0	0	0	0	0	1	0	0	0	0	0	0	0	1	0	0	0	0	0	0	0	0	0	0	0	0	0	0	0	0	0	0	0	0	0
0	0	0	0	0	0	0	0	0	0	0	0	0	0	1	0	0	0	0	0	0	0	0	0	0	0	0	0	0	0	0	0	0	0	0	0	0	0	0	0	0	0	0	0	0	0	0	0	0	0
0	1	0	0	0	0	0	0	0	0	0	0	0	0	0	0	0	0	0	0	0	0	0	0	0	0	0	0	0	0	0	0	0	0	0	0	0	0	1	0	0	0	0	0	0	0	0	0	0	0
0	0	0	0	0	0	0	0	0	0	0	0	0	0	0	0	0	0	0	0	0	0	0	0	0	0	0	0	0	0	0	0	0	1	0	0	0	0	0	0	0	0	0	0	0	1	0	0	0	0
0	0	0	0	0	0	0	0	0	0	0	0	0	0	0	0	0	0	0	0	0	0	0	0	1	1	0	0	0	0	0	0	0	0	0	0	0	0	0	0	0	0	0	1	0	0	0	0	0	0
0	0	0	0	0	0	0	1	0	0	0	0	0	0	0	0	0	0	0	0	0	1	0	0	0	0	0	0	0	0	0	0	0	0	0	1	0	0	0	0	0	0	0	0	0	0	0	0	0	0
0	0	0	1	0	0	0	0	0	0	0	0	0	0	0	1	0	0	0	0	0	0	0	0	0	0	0	0	0	0	0	0	0	0	0	0	0	0	0	0	0	0	0	0	0	0	0	0	0	0
0	0	0	0	0	0	0	0	0	0	0	0	0	0	0	0	0	0	0	0	0	0	0	1	0	0	0	0	0	1	0	1	0	0	0	0	0	0	0	0	0	0	0	0	0	0	0	0	0	0
0	0	0	0	0	0	0	0	0	0	0	0	0	0	0	0	0	0	1	1	0	0	0	0	0	0	0	0	0	0	0	0	0	0	1	0	0	0	1	0	0	0	0	0	0	0	0	0	0	0
0	0	0	0	0	0	0	0	1	0	0	0	0	0	0	0	0	0	0	0	0	0	0	0	0	0	0	0	1	0	0	0	0	0	0	0	0	0	0	0	0	0	0	0	0	0	1	0	0	1
0	0	0	0	0	0	0	0	0	0	0	0	0	0	0	0	0	0	0	0	0	0	0	0	0	0	0	0	0	0	0	0	0	0	0	0	0	0	0	0	0	0	0	0	0	0	0	0	0	0
1	0	0	0	0	0	0	0	0	0	0	0	1	0	1	0	0	0	0	0	0	0	0	0	0	0	0	0	0	0	0	0	1	0	0	0	0	0	0	1	0	0	0	0	0	0	0	1	0	0
0	1	0	0	0	0	0	0	0	0	0	0	0	0	0	0	0	0	0	0	1	0	0	0	0	0	1	0	0	0	0	0	0	0	0	0	0	0	0	0	0	0	0	0	0	0	0	0	0	0
0	0	0	0	0	0	0	0	0	0	0	0	0	0	0	0	0	0	0	0	0	0	0	0	0	0	0	1	0	0	0	0	0	0	0	0	0	0	0	0	0	0	0	0	0	0	0	0	0	0
0	0	0	0	0	0	0	0	0	0	0	0	0	0	0	0	0	0	0	0	0	0	0	0	0	0	0	0	0	0	1	0	0	0	0	0	0	0	0	0	0	0	0	0	0	0	0	0	0	0
0	0	0	0	0	0	0	0	0	0	0	1	0	0	0	0	0	0	0	0	0	0	1	0	0	0	0	0	0	0	0	0	0	1	0	0	0	0	0	0	0	0	0	0	0	0	0	0	0	0
0	0	0	0	0	0	0	0	0	0	0	0	0	0	0	0	0	0	1	0	0	0	0	0	0	0	0	0	0	0	0	0	0	0	0	0	0	0	0	0	0	0	0	0	0	1	0	0	0	0
0	0	0	0	0	0	0	0	0	0	0	0	0	0	0	0	0	0	0	0	0	0	0	0	0	0	0	0	0	0	0	0	0	0	0	1	0	0	0	0	0	0	0	0	0	0	0	0	0	0
0	0	0	0	0	0	0	0	0	0	0	0	0	0	0	0	0	0	0	0	0	0	0	1	0	1	0	0	0	0	0	0	0	0	0	0	0	0	0	0	0	0	0	0	0	0	0	0	0	0
0	0	0	0	0	1	0	0	0	0	0	0	0	0	0	1	0	0	0	0	0	0	0	0	0	0	0	0	0	1	0	0	0	0	0	0	0	0	0	0	0	0	0	0	0	0	0	0	0	0
0	0	0	0	0	0	0	0	0	0	0	0	0	1	0	0	0	0	0	0	0	0	0	0	0	0	0	0	0	0	0	0	0	0	0	0	0	0	0	0	0	0	0	1	0	0	0	0	0	0
0	0	0	0	0	0	0	0	0	0	1	0	0	0	1	0	0	0	0	0	0	1	0	0	0	0	0	0	0	0	0	0	0	0	0	0	0	0	0	0	0	0	0	0	0	0	1	1	0	0
1	0	1	0	0	0	0	1	0	0	0	0	0	0	0	0	0	0	0	0	0	0	0	0	0	0	0	0	0	0	0	0	0	0	0	0	0	0	1	0	0	0	0	0	0	0	0	0	0	0
0	0	0	0	1	0	0	0	0	0	0	0	0	0	0	0	0	0	0	0	0	0	0	0	0	0	0	0	1	0	0	1	0	0	0	0	0	0	0	0	0	0	0	0	0	0	0	0	0	0
0	0	0	0	0	0	0	0	0	0	0	0	0	0	0	0	0	0	0	0	0	0	0	0	0	0	0	0	0	0	0	0	0	0	0	0	0	0	0	0	0	0	0	0	0	0	0	0	0	0
0	1	0	0	0	0	0	0	1	0	0	0	0	0	0	0	0	0	0	0	0	0	0	0	0	0	0	0	0	0	0	0	0	0	0	0	0	0	0	0	0	0	0	0	0	0	0	0	1	0
0	0	0	1	0	0	0	0	0	1	0	0	0	0	0	0	0	0	0	0	1	0	0	0	0	0	0	0	0	0	1	0	0	0	0	0	0	0	0	0	1	0	0	0	0	0	0	0	1	0
0	0	0	0	0	0	0	0	0	0	0	0	0	0	0	0	0	0	1	0	0	0	0	0	0	0	0	0	0	0	0	0	0	1	0	0	0	0	0	0	0	0	0	0	0	0	0	0	1	0
0	0	0	0	0	0	0	0	0	0	0	0	0	0	0	0	0	0	0	0	0	0	0	0	0	0	0	0	0	0	0	0	1	0	0	0	0	0	0	0	0	0	0	0	0	0	0	0	0	1
0	0	0	0	0	0	0	0	0	0	0	0	1	0	0	0	0	0	0	0	0	0	0	0	0	0	0	0	0	0	0	0	0	0	0	0	0	0	0	0	0	0	0	0	0	0	0	0	0	0
0	0	0	0	0	0	0	0	0	0	0	0	0	0	0	0	0	0	0	0	0	0	0	0	0	1	0	0	0	0	0	0	0	0	0	0	0	0	0	1	0	0	0	0	1	0	0	0	0	0
0	0	0	0	0	0	0	0	0	0	0	0	0	0	0	0	0	0	0	0	0	0	0	0	0	0	0	0	0	0	0	0	0	0	1	1	0	0	0	0	0	0	0	0	0	0	0	0	0	0
0	0	0	0	0	0	0	0	0	0	0	0	0	1	0	1	0	0	0	0	0	0	0	0	0	0	0	0	0	0	0	0	0	0	0	0	0	0	0	0	0	0	0	0	0	0	0	1	0	0
0	0	0	0	0	1	0	0	0	0	0	0	0	0	1	0	0	0	0	0	0	0	0	0	0	0	0	0	0	0	0	0	0	0	0	0	0	0	0	0	0	0	0	0	0	0	0	0	0	0
0	0	0	0	0	0	0	0	0	0	0	0	0	0	0	0	0	0	0	0	0	0	0	0	0	0	0	0	0	0	0	1	0	0	0	0	0	0	0	0	0	0	0	1	0	0	0	0	0	0
0	0	0	1	0	0	0	0	0	0	1	0	0	0	0	0	0	0	0	0	0	0	1	0	1	0	0	0	0	1	0	0	0	0	0	0	0	0	0	0	0	0	0	0	0	0	1	0	0	0
0	0	0	0	0	0	0	1	0	0	0	0	0	0	0	0	0	0	0	0	0	0	0	0	0	0	0	0	0	0	0	0	0	0	0	0	0	0	0	0	0	0	0	0	0	0	0	0	0	0
0	0	1	0	1	0	0	0	0	0	0	0	0	0	0	0	0	0	0	1	0	0	0	1	0	0	0	0	0	0	0	0	0	0	0	0	0	0	1	0	0	0	0	0	0	0	0	0	0	0
0	0	0	0	0	0	0	0	0	0	0	0	0	0	0	0	0	0	0	0	0	0	0	0	0	0	0	0	0	0	0	0	0	0	0	0	0	0	0	0	0	0	0	0	0	0	0	0	0	0
1	1	0	0	0	0	0	0	0	0	0	0	0	0	0	0	0	0	0	0	0	0	0	0	0	0	0	0	1	0	1	0	0	0	0	0	0	0	0	0	0	0	0	0	0	0	0	0	0	0
0	0	0	0	0	0	0	0	0	0	0	0	0	0	0	0	0	0	1	0	1	0	0	0	0	0	1	0	0	0	0	0	0	0	0	0	0	0	0	0	0	0	0	0	0	0	0	1	0	0
0	0	0	0	0	0	0	0	1	0	0	0	1	0	0	0	0	0	0	0	0	0	0	0	0	0	0	0	0	0	0	0	0	0	0	0	0	0	0	0	0	0	0	0	0	0	0	0	0	0
0	0	0	1	0	0	0	0	0	0	0	0	0	0	0	0	0	0	0	0	0	0	0	0	0	1	0	0	0	0	0	0	0	0	0	0	0	0	0	0	0	0	0	0	0	0	0	0	0	0
0	0	0	0	0	0	0	0	0	0	0	0	0	0	0	0	0	0	0	0	0	0	0	0	0	0	0	0	0	0	0	0	1	0	0	0	0	0	0	0	0	0	0	0	0	1	0	0	0	0
0	0	0	0	0	0	0	0	0	1	0	0	0	0	1	0	0	0	0	0	0	0	0	0	0	0	0	0	0	0	0	0	1	1	0	0	0	0	0	0	0	0	0	0	0	0	0	0	0	0
0	0	0	0	0	0	0	0	0	0	0	0	0	0	0	1	0	0	0	0	0	1	0	0	0	0	0	0	0	0	0	0	1	0	1	1	0	0	0	0	1	0	0	1	0	0	1	0	0	0
0	0	0	0	0	0	0	0	0	0	0	0	0	1	0	0	0	0	0	0	0	0	0	0	0	0	0	0	0	0	0	0	0	0	0	0	0	0	0	0	0	0	0	0	0	0	0	0	0	0
0	0	0	0	0	0	0	0	0	0	0	0	0	0	0	0	0	0	0	0	0	0	0	0	0	0	0	0	0	0	0	0	0	0	0	0	0	0	0	1	0	0	0	0	0	0	0	0	0	0
0	0	0	0	0	0	0	0	0	0	0	0	0	0	0	0	0	0	0	0	0	0	0	0	0	0	0	0	0	0	0	0	0	0	0	0	0	0	0	0	0	0	0	0	0	0	0	0	0	0
0	0	0	0	0	1	0	0	0	0	0	0	0	0	0	0	0	0	0	0	0	0	0	0	0	0	0	0	0	0	0	1	0	0	0	0	0	0	0	0	0	0	0	0	0	1	0	1	0	0
0	1	1	0	0	0	0	0	0	0	1	1	0	0	0	0	0	0	0	0	0	0	0	0	0	0	0	0	0	0	0	0	0	0	0	0	0	0	1	0	0	0	0	0	0	0	0	0	0	0
0	0	0	0	0	0	0	0	1	0	0	0	0	0	0	0	0	0	0	0	1	0	0	0	0	0	0	0	0	0	0	0	0	0	0	0	0	0	0	0	0	0	0	0	0	0	0	0	0	0
1	0	0	1	0	0	0	0	0	0	0	0	0	0	0	0	0	0	0	0	0	0	0	0	0	0	0	0	0	0	1	0	0	0	0	0	0	0	0	0	0	0	0	0	1	0	0	0	0	0
0	0	0	0	0	0	0	0	0	0	0	0	0	0	0	0	0	0	0	0	0	0	0	0	0	0	0	0	1	0	0	0	0	0	0	0	0	0	0	0	0	0	0	0	0	0	0	0	0	0
0	0	0	0	0	0	0	0	0	0	0	0	0	0	1	0	0	0	1	0	0	0	0	0	0	0	0	0	0	0	0	0	0	0	0	0	0	0	0	0	0	0	0	0	0	0	0	0	0	1
0	0	0	0	0	0	0	0	0	0	0	0	0	0	0	0	0	0	0	0	0	1	0	0	0	1	0	0	0	1	0	0	0	0	0	0	0	0	0	0	0	0	0	1	0	0	1	0	0	0
0	0	0	0	0	0	0	0	0	0	0	0	0	0	0	0	0	0	0	0	0	0	0	1	0	0	0	0	0	0	0	0	0	0	0	0	0	0	0	1	0	0	0	0	0	0	0	0	0	0
0	0	0	0	0	0	0	0	0	0	0	0	0	0	0	0	0	0	0	0	0	0	0	0	0	0	0	0	0	0	0	0	0	1	0	0	0	0	0	0	0	0	0	0	0	0	0	0	0	0
0	0	0	0	0	0	0	0	0	0	0	0	0	0	0	0	0	0	0	0	0	0	0	0	0	0	0	1	0	0	0	0	0	0	0	0	0	0	0	0	1	0	0	0	0	0	0	0	0	0
0	0	0	0	0	0	1	0	0	0	0	0	0	1	0	0	0	0	0	0	0	0	0	0	0	0	0	0	0	0	0	0	0	0	0	1	0	0	0	0	0	0	0	0	0	0	0	0	0	0
0	1	0	0	0	0	1	1	0	0	0	0	0	0	0	0	0	0	0	0	0	0	0	0	0	0	0	0	0	0	0	0	0	0	0	0	0	0	0	0	0	0	0	0	0	1	0	0	0	0
0	0	0	1	0	0	1	0	0	0	0	0	0	0	0	0	0	0	0	0	0	0	0	0	1	0	0	0	0	0	0	1	0	0	0	0	0	0	1	0	0	0	0	0	0	0	0	1	0	0
0	0	0	0	0	0	0	0	0	0	0	0	0	0	0	0	0	0	0	0	1	0	0	0	0	0	0	0	0	0	0	0	0	0	0	0	0	0	0	0	0	0	0	0	0	0	0	0	0	0
0	0	0	0	0	1	0	0	0	0	0	0	0	0	1	1	0	0	0	0	0	0	0	0	0	0	0	0	0	0	0	0	0	0	0	0	0	0	0	0	0	0	0	0	0	0	0	0	0	0
0	0	0	0	0	0	0	0	0	0	0	0	0	0	0	0	0	0	0	0	0	0	0	0	0	0	1	0	0	0	0	0	0	0	0	0	0	0	0	0	0	0	0	0	0	0	0	0	0	0
0	0	0	0	0	0	0	0	0	0	1	0	1	0	0	0	0	0	0	0	0	0	0	0	0	0	1	0	0	0	0	0	0	0	0	0	0	0	0	1	0	0	0	0	0	0	0	0	0	0
0	0	0	0	0	0	0	0	0	0	0	0	0	0	0	0	0	0	0	1	0	0	0	0	0	1	1	0	0	0	1	0	0	0	0	0	0	0	0	0	0	0	0	1	0	0	0	0	0	0
1	0	0	0	0	0	0	0	0	0	0	0	0	0	0	0	0	0	0	0	0	0	1	0	0	0	0	0	0	0	0	0	0	0	0	0	0	0	0	0	0	0	0	0	0	1	1	0	0	0
0	0	1	0	0	0	0	0	0	0	0	0	0	0	0	0	0	0	0	0	0	0	0	0	0	0	0	0	0	0	0	0	0	0	0	0	0	0	0	0	0	0	0	0	0	0	0	0	0	0
0	0	0	0	0	0	0	0	0	0	0	0	0	0	0	0	0	0	0	0	0	0	0	0	0	0	0	0	0	0	0	0	0	1	0	0	0	0	0	0	1	0	0	0	0	0	0	0	0	0
0	0	0	0	0	0	0	0	1	0	0	0	0	0	0	0	0	0	0	0	0	1	0	0	0	0	0	0	0	0	0	0	0	0	0	0	0	0	0	0	0	0	0	0	0	0	0	0	0	0
0	0	0	0	0	0	0	0	0	0	0	0	0	0	0	0	0	0	0	0	0	0	0	0	0	0	0	0	0	0	0	0	0	0	0	0	0	0	0	0	0	0	0	0	0	0	0	0	0	0
0	1	0	0	0	0	0	0	0	1	0	0	0	0	0	0	0	0	0	0	1	0	0	1	0	0	0	0	1	0	0	0	0	0	0	0	0	0	1	0	0	0	0	0	0	0	0	0	0	0
0	0	0	0	0	0	0	0	0	0	0	0	0	0	0	0	0	0	0	0	0	0	0	0	0	0	0	1	0	0	0	0	0	0	0	0	0	0	0	0	0	0	0	0	0	0	0	0	0	0
0	0	0	0	0	0	0	0	0	0	0	0	1	0	0	0	0	0	0	0	0	0	0	0	0	0	0	0	0	0	0	0	0	0	0	0	0	0	0	0	0	0	0	0	0	0	0	0	0	0
0	0	0	1	1	0	0	0	0	0	0	0	0	0	0	0	0	0	1	0	0	0	0	0	0	0	0	0	0	0	0	0	0	0	0	1	0	0	0	0	0	0	0	0	0	0	0	1	0	0
0	0	0	0	0	0	0	0	0	0	0	0	0	0	0	0	0	0	0	0	0	0	0	0	0	0	0	0	0	0	0	1	0	0	1	0	0	0	0	0	0	0	0	0	0	0	0	0	0	0
0	0	0	0	0	0	0	0	0	0	0	0	0	0	1	0	0	0	0	0	0	0	0	0	0	0	0	0	0	0	0	0	0	0	0	0	0	0	0	1	0	0	0	0	0	0	0	0	0	0
0	0	0	0	0	0	0	0	0	0	0	0	0	0	0	1	0	0	0	0	0	0	0	0	0	0	0	0	0	0	1	0	0	0	0	0	0	0	0	0	0	0	0	0	1	0	0	0	0	1
0	0	0	0	0	0	0	0	0	0	1	0	0	0	0	0	0	0	0	0	0	0	0	0	0	0	0	0	0	0	0	0	0	0	0	0	0	0	0	0	0	0	0	0	0	1	0	0	0	0
0	0	0	0	0	0	0	0	0	0	0	1	0	0	0	0	0	0	0	1	0	0	0	0	0	1	0	0	0	0	0	0	0	0	0	0	0	0	0	0	0	0	0	0	0	0	1	0	0	0
0	0	0	0	0	0	0	0	0	0	0	0	0	0	0	0	0	0	0	0	1	0	0	0	0	0	0	0	0	0	0	0	0	0	0	0	0	0	0	0	0	0	0	0	0	0	0	0	0	0
0	0	0	0	0	0	0	0	0	0	0	0	0	0	0	0	0	0	0	0	0	0	0	0	0	0	0	0	0	0	0	0	0	0	0	0	0	0	0	0	0	0	0	0	0	0	0	0	0	0
1	0	0	0	0	0	0	0	0	0	0	0	0	0	0	0	0	0	0	0	0	0	0	0	0	0	0	0	1	0	0	0	0	1	0	0	0	0	0	0	1	0	0	0	0	0	0	0	0	0
0	0	0	0	0	0	0	0	0	0	0	0	0	0	0	0	0	0	0	0	0	0	0	0	0	0	0	0	0	0	0	0	0	0	0	0	0	0	0	0	0	0	0	0	0	0	0	0	0	0
0	0	1	0	0	0	0	0	0	1	0	0	1	0	0	0	0	0	1	0	0	0	0	0	0	0	0	0	0	0	0	0	0	0	0	0	0	0	0	0	0	0	0	0	0	0	0	0	0	0
0	0	0	0	0	1	0	1	0	0	0	0	0	0	0	0	0	0	0	0	0	0	0	0	0	0	0	0	0	0	0	0	0	0	0	0	0	0	1	0	0	0	0	0	0	0	0	1	0	0
0	0	0	1	0	0	0	0	0	0	0	0	0	0	0	0	0	0	0	0	0	0	0	0	0	0	0	0	0	0	0	0	0	0	0	0	0	0	0	0	0	0	0	0	0	0	0	0	0	0
0	0	0	0	0	0	0	0	0	0	0	0	0	0	0	0	0	0	0	0	1	0	0	0	0	0	0	0	0	0	0	0	0	0	0	0	0	0	0	0	0	0	0	0	0	0	0	0	0	0
0	0	0	0	0	0	0	0	0	0	0	0	0	0	0	1	0	0	0	0	0	0	0	0	0	0	0	0	0	0	0	0	0	0	0	0	0	0	0	0	0	0	0	0	0	0	0	0	0	0
0	0	0	0	0	0	0	0	0	0	0	0	0	0	0	0	0	0	0	0	0	0	0	0	0	0	0	0	0	1	0	0	0	0	0	0	0	0	0	0	0	0	0	0	0	0	1	0	0	0
0	0	0	0	0	0	0	0	0	0	0	0	0	0	1	0	0	0	0	0	0	0	0	0	0	0	0	0	0	0	0	1	0	0	0	0	0	0	0	1	0	0	0	0	0	0	0	0	0	0
0	1	0	0	0	0	0	0	0	0	0	0	0	1	0	0	0	0	0	0	0	0	0	0	0	0	0	0	1	0	0	0	0	0	0	0	0	0	0	0	0	0	0	0	0	0	0	0	0	0
0	0	0	0	0	0	0	0	0	0	0	0	0	0	0	0	0	0	0	1	0	0	0	0	0	0	0	0	0	0	0	0	0	0	0	0	0	0	0	0	0	0	0	0	0	0	0	0	0	0
0	0	0	0	0	0	0	0	0	0	0	0	0	0	0	0	0	0	0	0	0	0	0	0	0	0	0	0	0	0	0	0	0	0	0	0	0	0	0	0	0	0	0	1	0	0	0	0	0	0
0	0	1	0	0	0	0	0	0	0	0	0	0	0	0	0	0	0	0	0	0	0	0	0	0	0	0	0	0	0	0	0	0	0	0	0	0	0	0	0	0	0	0	0	0	1	0	0	0	0
1	0	0	0	1	0	0	0	0	0	0	0	0	0	0	0	0	0	1	0	0	0	0	0	0	0	0	0	0	0	1	0	0	0	0	0	0	0	0	0	0	0	0	0	0	0	0	0	0	0
0	0	0	0	0	0	0	0	0	0	0	0	1	0	0	0	0	0	0	0	0	0	0	1	0	0	0	0	0	0	0	0	0	0	0	0	0	0	0	0	0	0	0	0	0	0	0	0	0	0
0	0	0	0	0	0	0	0	0	0	0	0	0	0	0	0	0	0	0	1	0	0	0	0	0	0	0	0	0	0	0	0	0	0	0	0	0	0	0	0	0	0	0	0	0	0	1	0	0	0
0	0	0	0	0	0	0	0	0	0	1	0	0	0	0	0	0	0	0	0	0	0	0	0	0	1	0	0	0	0	0	0	0	0	0	0	0	0	0	0	0	0	0	0	0	0	0	0	0	0
0	0	0	0	0	1	0	0	0	0	0	0	1	0	0	1	0	0	0	0	0	0	0	0	0	0	0	0	0	0	0	0	0	0	0	0	0	0	0	0	0	0	0	0	1	0	0	0	0	0
0	0	0	0	0	0	0	0	0	0	0	0	0	0	0	0	0	0	0	0	0	0	0	0	0	0	0	0	0	0	0	0	0	0	0	0	0	0	1	0	0	0	0	0	0	0	0	0	0	0
0	0	0	0	0	0	0	0	1	0	0	0	0	0	0	0	0	0	0	0	0	0	1	0	0	0	0	0	1	0	0	0	0	0	0	0	0	0	0	0	0	0	0	0	0	0	0	1	0	0
0	0	1	1	0	0	0	0	0	0	0	0	0	0	0	0	0	0	0	0	0	0	0	0	0	0	0	0	0	0	1	0	0	0	0	0	0	0	0	1	0	0	0	0	0	0	0	0	0	0
0	0	0	0	0	0	0	0	0	0	0	0	0	0	1	0	0	0	0	0	1	0	0	0	1	0	0	0	0	0	0	0	0	0	0	1	0	0	0	0	1	0	0	0	0	0	0	0	0	0
0	0	0	0	0	0	0	0	0	0	0	1	0	1	0	0	0	0	0	0	0	0	0	0	0	0	0	0	0	0	0	1	0	0	1	1	0	0	0	0	0	0	0	0	0	0	0	0	0	0
0	0	0	0	0	0	0	0	0	0	0	0	0	0	0	0	0	0	0	0	0	0	0	0	0	0	0	0	0	0	0	0	0	0	0	1	0	0	0	0	0	0	0	0	0	0	0	0	0	0
0	0	1	0	0	0	0	0	0	0	0	0	0	0	0	0	0	0	0	0	0	0	0	0	0	0	0	0	0	0	0	0	0	0	0	0	0	0	0	0	0	0	0	0	0	0	1	0	0	0
0	0	0	0	0	0	0	0	0	1	0	0	0	0	0	0	0	0	1	0	0	0	0	0	0	0	0	0	1	0	0	0	0	0	0	0	0	0	0	0	0	0	0	0	0	0	0	0	0	0
0	1	0	0	0	0	0	0	0	0	0	0	0	0	0	0	0	0	0	0	0	0	0	0	0	0	0	0	0	0	0	0	0	0	0	0	0	0	0	0	0	0	0	0	0	0	0	0	0	0
0	0	0	0	1	0	0	0	0	0	0	0	0	0	0	0	0	0	0	0	0	0	0	0	0	0	0	0	0	0	0	0	0	0	0	0	0	0	0	0	0	0	0	0	0	0	0	0	0	0
0	0	0	0	0	0	0	0	0	0	0	0	0	0	0	1	0	0	0	0	0	0	0	0	0	0	0	0	0	0	0	0	0	0	0	0	0	0	0	0	0	0	0	0	0	0	0	1	0	0
0	0	0	0	0	0	0	0	0	0	0	0	1	0	0	0	0	0	0	0	0	0	0	0	0	0	0	0	0	0	0	0	0	0	0	0	0	0	0	0	0	0	0	0	0	1	0	0	0	1
0	0	0	0	0	0	0	0	0	0	0	0	0	0	0	0	0	0	0	0	0	0	0	0	0	0	0	1	0	0	0	0	0	0	0	0	0	0	0	0	0	0	0	0	0	1	0	0	0	0
0	0	0	0	0	1	0	0	0	0	0	0	0	0	0	0	0	0	0	0	1	0	0	0	0	1	0	0	0	0	0	0	0	0	0	0	0	0	0	0	0	0	0	0	0	1	0	0	0	0
0	0	0	1	0	0	0	0	0	0	0	0	0	0	1	0	0	0	0	0	0	0	0	0	0	0	0	0	0	0	0	0	0	0	0	0	0	0	1	1	0	0	0	0	0	0	0	0	0	0
0	0	0	0	0	0	0	0	0	0	0	0	0	0	0	0	0	0	0	0	0	0	0	0	0	0	0	0	0	0	0	0	0	0	0	0	0	0	0	0	0	0	0	0	0	0	0	0	0	0
0	0	0	0	0	0	0	0	0	0	0	0	0	0	0	0	0	0	0	0	0	0	0	0	0	0	0	0	0	0	0	0	0	0	0	0	0	0	0	0	0	0	0	0	0	0	1	0	0	0
0	0	1	0	0	0	0	0	1	0	0	0	0	0	0	0	0	0	0	0	0	0	0	0	0	0	0	0	0	0	0	0	0	0	0	0	0	0	0	0	0	0	0	0	0	0	0	0	0	0
0	0	0	0	0	0	0	0	0	0	0	0	0	0	0	0	0	0	0	0	0	0	0	0	0	0	0	0	1	0	0	0	0	0	0	0	0	0	0	0	0	0	0	0	0	0	0	0	0	0
0	0	0	0	0	0	0	0	0	0	0	0	0	0	0	0	0	0	1	0	0	0	1	0	0	0	0	0	0	0	0	0	0	0	0	0	0	0	0	0	0	0	0	0	0	0	0	0	0	0
0	0	0	0	0	0	0	0	0	0	0	0	0	0	0	0	0	0	0	1	0	0	0	0	0	0	0	0	0	0	0	0	0	0	0	0	0	0	0	0	0	0	0	0	0	0	0	0	0	0
0	0	0	0	0	0	0	0	0	0	0	0	0	0	0	0	0	0	0	0	0	0	0	0	0	0	0	0	0	0	0	0	0	0	0	0	0	0	0	0	0	0	0	0	0	0	0	0	0	0
1	0	0	0	0	0	0	0	0	0	0	0	1	0	0	0	0	0	0	0	0	0	0	0	0	0	0	0	0	0	0	0	0	1	0	0	0	0	0	0	0	0	0	0	0	0	0	0	0	0
0	0	0	0	0	0	0	0	0	0	0	0	0	0	0	1	0	0	0	0	0	0	0	0	0	1	0	0	0	0	0	0	0	0	0	0	0	0	0	0	0	0	0	0	0	0	0	0	0	0
0	0	0	0	0	0	0	0	0	0	0	0	0	0	0	0	0	0	0	0	0	0	0	0	0	0	0	0	0	1	0	1	0	0	0	0	0	0	0	1	0	0	0	0	1	0	0	0	0	0
0	0	0	0	0	0	0	0	0	0	0	0	0	0	1	0	0	0	0	0	0	0	0	1	0	0	0	0	0	0	1	0	0	0	0	0	0	0	0	0	0	0	0	0	0	0	1	0	0	0
0	1	0	0	0	0	0	0	0	0	1	0	0	0	0	0	0	0	0	0	0	0	0	0	0	0	0	0	0	0	0	0	0	0	0	0	0	0	0	0	0	0	0	0	0	0	0	0	0	0
0	0	0	0	0	1	0	0	0	0	0	0	0	0	0	0	0	0	0	0	1	0	0	0	0	0	0	0	0	0	0	0	0	0	0	0	0	0	1	0	0	0	0	1	0	0	0	0	0	0
0	0	0	1	1	0	0	1	0	0	0	0	0	0	0	0	0	0	0	0	0	0	0	0	0	0	0	0	0	0	0	0	0	0	1	0	0	0	0	0	0	0	0	0	0	0	0	0	0	0
0	0	0	0	0	0	0	0	0	0	0	0	0	0	0	0	0	0	0	0	0	0	0	0	0	0	0	0	1	0	0	0	0	0	0	0	0	0	0	0	0	0	0	0	0	0	0	0	0	0
0	0	1	0	0	0	0	0	0	0	0	0	0	0	0	0	0	0	0	0	0	0	0	0	0	0	0	0	0	0	0	0	0	0	0	0	0	0	0	0	0	0	0	0	0	0	0	0	0	0
0	0	0	0	0	0	0	0	0	0	0	0	0	0	0	0	0	0	0	0	0	0	0	0	0	0	0	0	0	0	0	0	0	0	0	0	0	0	0	0	0	0	0	0	0	0	0	0	0	0
0	0	0	0	0	0	0	0	0	1	0	0	0	1	0	0	0	0	0	0	0	0	0	0	0	0	0	0	0	0	0	0	0	0	0	0	0	0	0	0	0	0	0	0	0	0	0	0	0	1
0	0	0	0	0	0	0	0	0	0	0	0	0	0	0	0	0	0	0	0	0	0	0	0	1	1	0	0	0	0	1	0	0	0	0	0	0	0	0	0	0	0	0	0	0	0	0	0	0	0
0	0	0	0	0	0	0	0	1	0	0	0	0	0	0	0	0	0	0	0	0	0	0	0	0	0	0	0	0	0	0	1	0	0	0	0	0	0	0	0	0	0	0	0	0	0	0	0	0	0
0	0	0	0	0	0	0	0	0	0	0	0	0	0	0	1	0	0	0	0	0	0	0	0	0	0	0	0	0	0	0	0	0	0	0	0	0	0	0	1	0	0	0	0	0	0	0	0	0	0
1	0	0	0	0	0	0	0	0	0	0	0	0	0	0	0	0	0	0	0	0	0	1	0	0	0	0	0	0	0	0	0	0	0	0	0	0	0	0	0	0	0	0	0	0	0	0	1	0	0
0	0	0	0	0	0	0	0	0	0	0	0	0	0	0	0	0	0	0	0	0	0	0	0	0	0	0	0	0	0	0	0	0	0	0	0	0	0	1	0	0	0	0	0	0	0	0	0	0	0
0	0	0	0	0	0	0	0	0	0	0	0	0	0	0	0	0	0	0	0	0	0	0	0	0	0	0	0	1	0	0	0	0	0	0	0	0	0	0	0	0	0	0	0	0	0	1	0	0	0
0	0	0	0	0	1	0	0	0	0	0	0	0	0	0	0	0	0	0	0	0	0	0	0	0	0	0	0	0	0	0	0	0	0	0	0	0	0	0	0	0	0	0	0	0	0	0	0	0	0
0	0	0	0	0	0	0	0	0	0	0	0	0	0	0	0	0	0	0	0	1	0	0	0	0	0	0	0	0	0	0	0	0	0	0	0	0	0	0	0	0	0	0	0	0	0	0	0	0	0
0	1	0	1	0	0	0	0	0	0	0	0	0	0	1	0	0	0	0	0	0	0	0	1	0	0	0	0	0	0	0	0	0	0	0	0	0	0	0	0	0	0	0	0	0	0	0	0	0	0
0	0	0	0	0	0	0	0	0	0	0	1	0	0	0	0	0	0	0	0	0	0	0	0	0	0	0	0	0	0	0	0	0	0	0	0	0	0	0	0	0	0	0	0	0	0	0	0	0	0
0	0	0	0	0	0	0	0	0	0	0	0	0	0	0	0	0	0	0	0	0	0	0	0	0	1	0	0	0	0	0	0	0	0	0	0	0	0	0	0	0	0	0	0	0	0	0	0	0	0
0	0	0	0	0	0	0	0	0	0	0	0	0	0	0	0	0	0	0	0	0	0	0	0	0	0	0	0	0	0	1	0	0	0	1	0	0	0	0	0	0	0	0	0	0	0	0	0	0	0
0	0	0	0	0	0	0	0	0	0	0	0	0	0	0	0	0	0	0	0	0	0	0	0	0	0	0	0	0	0	0	0	0	0	0	0	0	0	0	0	0	0	0	0	0	0	0	0	0	0
0	0	0	0	0	0	0	0	0	0	0	0	1	0	0	0	0	0	0	1	0	0	0	0	0	0	0	1	0	0	0	0	0	0	0	0	0	0	0	1	0	0	0	0	0	0	0	0	0	0
0	0	0	0	0	0	0	0	0	0	0	0	0	0	0	0	0	0	0	0	0	0	0	0	0	0	0	0	0	0	0	0	0	0	0	0	0	0	0	0	0	0	0	0	1	0	0	0	0	0
0	0	0	0	0	0	0	0	0	1	0	0	0	0	0	1	0	0	0	0	0	0	0	0	0	0	0	0	0	0	0	0	0	0	0	0	0	0	0	0	0	0	0	0	0	0	0	0	0	0
0	1	0	0	0	0	0	0	1	0	0	0	0	0	0	0	0	0	1	0	0	0	0	0	0	0	0	0	0	0	0	0	0	0	0	0	0	0	0	0	0	0	0	0	0	0	0	0	0	0
0	0	0	0	0	1	0	0	0	0	0	0	0	0	0	0	0	0	0	0	0	0	0	0	0	0	0	0	0	0	0	1	0	0	0	0	0	0	1	0	0	0	0	0	0	0	1	0	0	0
0	0	0	0	0	0	0	0	0	0	0	0	0	0	0	0	0	0	0	0	0	0	0	0	0	0	0	0	1	0	0	0	0	0	0	0	0	0	0	0	0	0	0	1	0	0	0	0	0	0
0	0	0	0	0	0	0	0	0	0	1	0	0	0	0	0	0	0	0	0	0	0	0	0	0	0	0	0	0	0	0	0	0	0	0	0	0	0	0	0	0	0	0	1	0	0	0	0	0	0
1	0	0	0	0	0	0	0	0	0	0	0	0	0	0	0	0	0	0	0	0	0	0	0	0	0	0	0	0	0	0	0	0	0	0	0	0	0	0	0	1	0	0	1	0	0	0	0	0	0
0	0	0	0	0	0	0	0	0	0	0	0	0	0	0	0	0	0	0	0	0	0	0	0	0	0	0	0	0	0	0	0	0	0	0	0	0	0	0	0	1	0	0	0	0	0	0	0	0	0
0	0	0	0	0	0	0	0	0	0	0	0	0	0	0	0	0	0	0	0	0	0	0	0	0	0	0	0	0	0	0	0	0	0	0	0	0	0	0	0	1	0	0	0	0	0	0	0	0	1
0	0	0	0	0	0	0	0	0	0	0	0	0	0	1	0	0	0	0	0	0	0	0	0	0	0	0	0	0	0	0	0	0	0	0	0	0	0	0	0	0	0	0	0	0	0	0	1	0	0
0	0	0	0	0	0	0	0	0	0	0	0	0	0	0	0	0	0	0	0	0	0	0	0	0	0	0	0	0	0	1	0	0	0	0	0	0	0	0	0	0	0	0	0	0	0	0	0	0	0
0	0	0	1	0	0	0	0	0	0	0	0	0	0	0	0	0	0	0	0	0	0	0	0	0	1	0	0	0	0	0	0	0	0	1	0	0	0	0	0	0	0	0	0	0	0	0	0	0	0
0	0	0	0	0	0	0	0	0	0	0	0	0	0	0	0	0	0	0	0	0	0	0	0	0	0	0	0	0	0	0	0	0	0	0	0	0	0	0	0	0	0	0	0	0	0	0	0	0	0
0	0	0	0	0	0	0	0	0	0	0	0	0	0	0	0	0	0	1	0	0	0	0	0	0	0	0	0	0	0	0	0	0	0	0	0	0	0	0	0	0	0	0	0	0	0	0	0	0	0
0	0	1	0	0	0	0	0	0	0	1	0	0	0	0	0	0	0	1	0	1	0	0	0	1	0	0	0	0	0	0	0	0	0	0	0	0	0	0	1	0	0	0	0	0	0	0	0	0	0
0	0	0	0	0	0	0	1	0	0	0	0	0	0	0	1	0	0	1	0	0	0	0	0	0	0	0	0	0	0	0	1	0	0	0	0	0	0	0	0	0	0	0	0	0	0	1	0	0	0
0	0	0	0	1	1	0	0	0	0	0	0	0	0	0	0	0	0	0	0	0	0	0	0	0	0	0	0	0	0	0	0	0	0	0	0	0	0	0	0	0	0	0	0	0	0	0	0	0	0
0	0	0	0	0	0	0	0	0	0	0	0	0	0	0	0	0	0	0	0	0	0	0	0	0	0	0	0	0	0	0	0	0	0	0	0	0	0	0	0	0	0	0	0	0	0	0	0	0	0
0	0	0	0	0	0	0	0	0	0	0	1	0	0	0	0	0	0	0	0	0	0	0	0	0	0	0	0	0	0	0	0	0	0	0	0	0	0	0	0	0	0	0	0	0	0	0	0	0	0
0	0	0	0	0	0	0	0	0	0	0	0	0	0	0	0	0	0	0	0	0	0	0	0	0	0	0	0	0	0	0	0	0	0	0	0	0	0	0	0	0	0	0	0	0	0	0	0	0	0
0	0	0	0	0	0	0	0	0	1	0	0	1	0	0	0	0	0	0	0	0	0	1	0	0	0	0	0	0	0	0	0	0	0	0	0	0	0	0	0	0	0	0	0	0	0	0	0	0	0
0	0	0	0	0	0	0	0	0	0	0	0	0	0	1	0	0	0	0	0	0	0	0	0	0	0	0	0	0	0	0	0	0	0	0	0	0	0	0	0	0	0	0	0	0	0	0	0	0	0
0	0	0	0	0	0	0	0	0	0	0	0	0	0	0	0	0	0	0	0	0	0	0	0	0	0	0	0	0	0	1	0	0	0	0	0	0	0	1	0	0	0	0	0	0	0	0	0	0	0
0	0	0	0	0	0	0	0	0	0	0	0	0	0	0	0	0	0	0	0	1	0	0	1	0	0	0	0	0	0	0	0	0	0	0	0	0	0	0	0	0	0	0	0	1	0	0	0	0	0
1	1	0	0	0	0	0	0	0	0	0	0	0	0	0	0	0	0	0	0	0	0	0	0	0	0	0	0	1	1	0	0	0	0	1	0	0	0	0	1	0	0	0	0	0	0	0	0	0	0
0	0	0	1	0	0	0	0	0	0	0	0	0	0	0	0	0	0	0	0	0	0	0	0	0	0	0	0	0	0	0	0	0	0	0	0	0	0	0	0	0	0	0	0	0	0	0	0	0	0
0	0	0	0	0	0	0	0	0	0	0	0	0	0	0	0	0	0	0	0	0	0	0	0	0	1	0	0	0	0	0	1	0	0	0	0	0	0	0	0	0	0	0	0	0	0	0	0	0	0
0	0	0	0	0	1	0	0	0	0	0	0	0	0	0	0	0	0	0	0	0	0	0	0	0	0	0	0	0	0	0	0	0	0	0	0	0	0	0	0	0	0	0	0	0	0	0	0	0	0
0	0	0	0	0	0	0	0	0	0	0	0	0	0	0	0	0	0	0	0	0	0	0	0	0	0	0	0	0	0	0	0	0	0	0	0	0	0	0	0	0	0	0	0	0	0	0	0	0	0
0	0	0	0	1	0	0	0	0	0	0	0	0	0	0	0	0	0	0	0	0	0	0	0	0	0	0	0	0	0	0	0	0	0	0	0	0	0	0	0	0	0	0	0	0	0	0	0	0	0
0	0	0	0	0	0	0	0	0	0	0	0	0	0	0	0	0	0	0	0	0	0	0	0	0	0	0	0	0	0	0	0	0	0	0	0	0	0	0	0	0	0	0	0	0	0	1	0	0	0
0	0	0	0	0	0	0	0	0	0	0	0	0	0	0	1	0	0	0	0	0	0	0	0	0	0	0	0	0	0	0	0	0	0	0	0	0	0	0	0	0	0	0	0	0	0	0	0	0	0
0	0	1	0	0	0	0	0	0	0	0	0	0	0	0	0	0	0	0	0	0	0	0	0	0	0	0	0	0	0	0	0	0	0	0	0	0	0	0	0	0	0	0	0	0	0	0	0	0	0
0	0	0	0	0	0	0	0	0	0	0	0	0	0	0	0	0	0	0	0	0	0	0	0	0	0	0	0	0	0	0	0	0	0	0	0	0	0	0	0	0	0	0	0	0	0	0	0	0	0
0	0	0	1	0	0	0	0	0	0	0	0	0	0	0	0	0	0	0	0	0	0	0	0	0	0	0	0	0	0	0	0	0	0	0	0	0	0	0	0	0	0	0	0	0	0	0	0	0	0
0	1	0	0	0	0	0	0	0	0	0	0	1	0	0	0	0	0	0	0	0	0	0	0	0	0	0	0	0	0	0	0	0	0	0	0	0	0	0	0	0	0	0	0	0	0	0	0	0	0
0	0	0	0	0	0	0	0	0	0	0	0	0	0	1	0	0	0	0	1	0	0	0	0	0	0	0	0	0	0	0	0	0	0	0	0	0	0	0	0	0	0	0	0	0	0	0	0	0	0
0	0	0	0	0	0	0	1	0	0	0	0	0	0	0	0	0	0	0	0	0	0	0	0	0	0	0	0	1	0	0	0	0	0	1	0	0	0	0	1	0	0	0	0	0	0	0	1	0	0
0	0	0	0	0	0	0	0	0	0	0	0	0	0	0	0	0	0	0	0	0	0	0	1	0	0	0	0	0	0	0	0	0	0	0	0	0	0	0	0	0	0	0	0	0	0	0	0	0	0
0	0	0	1	0	0	0	0	0	0	0	0	0	0	0	0	0	0	0	0	0	0	1	0	0	0	0	0	0	0	0	0	0	0	0	0	0	0	0	0	0	0	0	0	0	0	0	0	0	0
0	0	0	0	0	0	0	0	0	1	0	0	0	0	0	0	0	0	0	0	0	0	0	0	0	0	0	0	0	0	0	1	0	0	0	0	0	0	0	0	0	0	0	0	1	0	0	0	0	0
0	0	0	0	0	0	0	0	1	0	0	0	0	0	0	0	0	0	0	0	1	0	0	0	0	0	0	0	0	1	0	0	0	0	0	0	0	0	0	0	0	0	0	0	0	0	0	0	0	0
0	0	0	0	0	0	0	0	0	0	0	0	0	0	0	0	0	0	0	0	0	0	0	0	0	1	0	0	0	0	0	0	0	0	0	0	0	0	0	0	0	0	0	0	0	0	0	0	0	0
0	0	1	0	0	0	0	0	0	0	0	0	0	0	0	0	0	0	0	0	0	0	0	0	0	0	0	0	0	0	0	0	0	0	0	0	0	0	0	0	0	0	0	0	0	0	0	0	0	0
0	0	0	0	0	0	0	0	0	0	0	0	0	0	0	0	0	0	0	0	0	0	0	0	0	0	0	0	0	0	0	0	0	0	0	0	0	0	0	0	0	0	0	0	0	0	0	0	0	0
0	0	0	0	0	0	0	0	0	0	0	0	0	0	0	0	0	0	0	0	0	1	0	0	0	0	0	0	0	0	0	0	0	0	0	0	0	0	0	0	0	0	0	0	0	0	0	0	0	0
0	0	0	0	0	0	0	0	0	0	0	0	0	0	0	1	0	0	0	0	0	1	0	0	0	0	0	0	0	0	0	0	0	0	0	0	0	0	0	0	0	0	0	0	0	0	0	0	0	0
0	0	0	0	0	0	0	0	0	0	0	0	0	0	0	1	0	0	0	0	0	1	0	0	0	0	0	0	0	0	1	0	0	0	0	0	0	0	0	0	0	0	0	0	0	0	0	0	0	0
0	0	0	0	0	0	0	0	0	0	1	0	0	0	0	1	0	0	0	0	0	0	0	0	0	0	0	1	0	0	0	0	0	0	0	0	0	0	0	1	0	0	0	0	0	0	0	0	0	0
0	0	0	0	1	0	0	0	0	0	0	0	0	0	0	0	0	0	0	0	0	0	0	0	0	0	0	0	0	0	0	0	0	0	0	0	0	0	0	0	0	0	0	0	0	0	0	0	0	1
0	0	0	0	0	0	0	0	0	0	0	0	0	0	0	0	0	0	0	0	0	0	0	0	0	0	0	0	0	0	0	0	0	0	0	0	0	0	0	0	0	0	0	0	0	0	0	0	0	0
0	0	0	0	0	0	0	0	0	0	0	0	0	0	1	0	0	0	0	0	0	0	0	0	0	0	0	0	0	0	0	1	0	0	1	0	0	0	1	0	0	0	0	0	0	0	0	0	0	0
0	0	0	1	0	0	0	0	0	0	0	0	0	0	0	0	0	0	0	0	0	0	0	0	1	0	0	0	0	0	0	0	0	0	0	0	0	0	0	0	0	0	0	0	0	0	0	0	0	0
0	0	0	0	0	0	0	0	0	0	0	0	0	0	0	0	0	0	0	0	0	0	0	0	0	0	0	0	0	1	0	0	0	0	0	0	0	0	0	0	0	0	0	0	0	0	0	0	0	0
0	0	0	0	0	0	0	0	0	0	0	0	0	0	0	0	0	0	0	0	0	0	0	0	0	0	0	0	0	0	0	0	0	0	0	0	0	0	0	0	0	0	0	0	0	0	0	0	0	0
0	0	1	0	0	0	0	0	0	0	0	0	0	0	0	0	0	0	0	0	0	0	0	0	0	0	0	0	0	0	0	0	0	0	0	0	0	0	0	0	0	0	0	0	0	0	0	0	0	0
0	0	0	0	0	0	0	0	0	0	0	0	0	0	0	0	0	0	0	0	1	0	0	0	0	0	0	0	0	0	0	0	0	0	0	0	0	0	0	0	0	0	0	0	0	0	0	0	0	0
0	0	0	0	0	0	0	0	0	0	0	0	0	0	0	0	0	0	0	0	0	0	0	0	0	0	0	0	0	0	0	0	0	0	0	0	0	0	0	0	0	0	0	0	0	0	0	0	0	0
0	0	0	0	0	0	0	0	0	0	0	0	0	0	0	0	0	0	0	0	0	0	0	1	0	0	0	0	0	0	0	0	0	0	0	0	0	0	0	0	0	0	0	0	0	0	0	0	0	0
0	0	0	0	0	0	0	0	1	0	0	1	0	0	0	0	0	0	0	0	0	0	0	0	0	1	0	0	0	0	0	0	0	0	0	0	0	0	0	0	0	0	0	0	0	0	0	1	0	0
0	1	0	0	0	1	0	0	0	0	0	0	0	0	0	0	0	0	0	0	0	0	0	0	0	0	0	0	1	0	0	0	0	0	0	0	0	0	0	0	0	0	0	0	1	0	0	0	0	0
0	0	0	0	0	0	0	0	0	0	0	0	0	0	0	0	0	0	0	0	0	0	0	0	0	0	0	0	0	0	1	0	0	0	0	0	0	0	0	1	0	0	0	0	0	0	0	0	0	0
0	0	0	0	0	0	0	0	0	0	0	0	0	0	0	0	0	0	0	0	0	0	0	0	0	0	0	0	0	0	1	0	0	0	0	0	0	0	0	0	0	0	0	0	0	0	0	0	0	0
0	0	0	0	0	0	0	0	0	0	0	0	1	0	0	0	0	0	0	0	0	0	0	0	0	0	0	0	0	0	1	0	0	0	0	0	0	0	0	0	0	0	0	0	0	0	1	0	0	0
0	0	0	0	0	0	0	0	0	0	0	0	0	0	0	0	0	0	0	0	0	0	1	0	0	0	0	0	0	0	0	0	0	0	1	0	0	0	0	0	0	0	0	0	0	0	1	0	0	0
0	0	0	0	0	0	0	0	0	0	0	0	0	0	0	0	0	0	0	0	0	0	0	0	0	0	0	0	0	0	0	0	0	0	0	0	0	0	0	0	0	0	0	0	0	0	1	0	0	0
0	0	1	0	0	0	0	0	0	0	0	0	0	0	0	0	0	0	0	0	0	0	0	0	0	0	0	0	0	0	0	0	0	0	0	0	0	0	0	0	0	0	0	0	0	0	0	0	0	0
0	0	0	1	0	0	0	0	0	0	0	0	0	0	0	0	0	0	0	1	0	0	0	0	0	0	0	0	0	0	0	0	0	0	0	0	0	0	0	0	0	0	0	0	0	0	0	0	0	0
1	0	0	0	0	0	0	0	0	0	0	0	0	0	0	0	0	0	0	0	0	0	0	0	0	0	0	0	0	0	0	0	0	0	0	0	0	0	0	1	0	0	0	0	0	0	0	0	0	0
0	0	0	0	0	0	0	1	0	0	0	0	0	0	0	0	0	0	0	0	1	0	0	0	0	0	0	0	0	0	0	0	0	0	0	0	0	0	0	0	0	0	0	0	0	0	0	0	0	0
0	0	0	0	0	0	0	0	0	0	0	0	0	0	0	0	0	0	0	0	0	0	0	0	0	0	0	0	0	0	0	0	0	0	0	0	0	0	0	0	0	0	0	0	0	0	0	0	0	0
0	0	0	0	0	0	0	0	0	0	0	0	0	0	0	0	0	0	0	0	0	0	0	0	0	0	0	0	0	0	0	0	0	0	0	0	0	0	0	0	0	0	0	0	0	0	0	0	0	0
0	1	0	0	0	0	0	0	0	0	0	0	0	0	0	0	0	0	0	0	0	0	0	0	0	0	0	0	0	0	0	0	0	0	0	0	0	0	0	0	0	0	0	0	0	0	0	0	0	0
0	0	0	0	0	0	0	0	1	0	0	0	0	0	0	0	0	0	0	0	0	0	0	0	0	0	0	0	0	0	0	0	0	0	0	0	0	0	0	0	0	0	0	0	0	0	0	0	0	0
0	0	0	0	0	0	0	0	0	0	0	0	0	0	0	0	0	0	0	0	0	0	0	0	0	0	0	0	0	0	0	0	0	0	0	0	0	0	0	0	0	0	0	0	0	0	0	0	0	0
0	0	0	0	0	0	0	0	0	0	0	0	0	0	0	0	0	0	0	0	0	0	0	0	0	0	0	0	0	0	0	0	0	0	0	0	0	0	0	0	0	0	0	0	0	0	0	0	0	0
0	0	0	0	0	0	0	0	0	0	0	0	0	0	0	0	0	0	0	0	0	0	0	0	0	0	0	0	0	0	0	0	0	0	0	0	0	0	0	0	0	0	0	0	0	0	0	0	0	0
0	0	0	0	0	0	0	0	0	0	0	0	0	0	0	0	0	0	0	0	0	0	0	0	0	0	0	0	0	0	0	0	0	0	0	0	0	0	0	0	0	0	0	0	0	0	0	0	0	0
0	0	0	0	0	0	0	0	0	0	0	0	0	0	0	0	0	0	0	0	0	0	0	0	0	0	0	0	0	0	0	0	0	0	0	0	0	0	0	0	0	0	0	0	0	0	0	0	0	1
0	0	0	0	0	0	0	0	0	0	0	0	0	0	0	0	0	0	0	0	0	0	0	0	0	0	0	0	0	0	0	0	0	0	0	0	0	0	0	0	0	0	0	0	0	0	0	0	0	0
0	0	0	0	0	0	0	0	0	0	0	0	0	0	0	0	0	0	0	0	0	0	0	0	0	0	0	0	0	0	0	0	0	0	0	0	0	0	0	0	0	0	0	0	0	0	0	0	0	0
0	0	0	0	0	0	0	0	0	0	0	0	0	0	0	0	0	0	0	0	0	0	0	0	0	0	0	0	0	0	0	0	0	0	0	0	0	0	0	0	0	0	0	0	0	0	0	0	0	0
0	0	0	0	0	0	0	0	0	0	0	0	0	0	0	0	0	0	0	0	0	0	0	0	0	0	0	0	0	0	0	0	0	0	0	0	0	0	0	0	0	0	0	0	0	0	0	0	0	0
0	0	0	0	0	0	0	0	0	0	0	0	0	0	0	0	0	0	0	0	0	0	0	0	0	0	0	0	0	0	0	0	0	0	0	0	0	0	0	0	0	0	0	0	0	0	0	0	0	0
0	0	0	0	0	0	0	0	0	0	0	0	0	0	0	0	0	0	0	0	0	0	0	0	0	0	0	0	0	0	0	0	0	0	0	0	0	0	0	0	0	0	0	0	0	0	0	0	0	0
0	0	0	0	0	0	0	0	0	0	0	0	0	0	0	0	0	0	0	0	0	0	0	0	0	0	0	0	0	0	0	0	0	0	0	0	0	0	0	0	0	0	0	0	0	0	0	0	0	0
0	0	0	0	0	0	0	0	0	0	0	0	0	0	0	0	0	0	0	0	0	0	0	0	0	0	0	0	0	0	0	0	0	0	0	0	0	0	0	0	0	0	0	0	0	0	0	0	0	0
0	0	0	0	0	0	0	0	0	0	0	0	0	0	0	0	0	0	0	0	0	0	0	0	0	0	0	0	0	0	0	0	0	0	0	0	0	0	0	0	0	0	0	0	0	0	0	0	0	0
0	0	0	0	0	0	0	0	0	0	0	0	0	0	0	0	0	0	0	0	0	0	0	0	0	0	0	0	0	0	0	0	0	0	0	0	0	0	0	0	0	0	0	0	0	0	0	0	0	0
0	0	0	0	0	0	0	0	0	0	0	0	0	0	0	0	0	0	0	0	0	0	0	0	0	0	0	0	0	0	0	0	0	0	0	0	0	0	0	0	0	0	0	0	0	0	0	0	0	0
0	0	0	0	0	0	0	0	0	0	0	0	0	0	0	0	0	0	0	0	0	0	0	0	0	0	0	0	0	0	0	0	0	0	0	0	0	0	0	0	0	0	0	0	0	0	0	0	0	0
0	0	0	0	0	0	0	0	0	0	0	0	0	0	0	0	0	0	0	0	0	0	0	0	0	0	0	0	0	0	0	0	0	0	0	0	0	0	0	0	0	0	0	0	0	0	0	0	0	0
0	0	0	0	0	0	0	0	0	0	0	0	0	0	0	0	0	0	0	0	0	0	0	0	0	0	0	0	0	0	0	0	0	0	0	0	0	0	0	0	0	0	0	0	0	0	0	0	0	0
[truncated: 43 more columns]

[truncated: 17 more sheets: Fig4d_FC20_x2_GalDox@108, Fig4d_FC30_x2_GalDox@122, Fig4d_FC40_x2_DoxGal@129, Fig4d_FC50_x2_DoxGal@129, Fig4d_FC70_x2_DoxGal@134, SuppFig4b_noFCnoCas9noDoxgal@82, SuppFig4c_FC0_Nx2_DoxGal@259, Fig5_all, Fig5_spore1, Fig5_spore2, Fig5_spore3, Fig5_spore 4, Fig6c, Fig6d, Fig6ef, SuppFig6e, SippFig6f]
